# Supplementary material for: Computational Identification of Potential Multitarget Inhibitors of Nipah Virus by Molecular Docking and Molecular Dynamics
Source: Microorganisms. 2022 Jun 9;10(6):1181. doi: 10.3390/microorganisms10061181 (PMC9227315; doi:10.3390/microorganisms10061181)
Supplement: Supplementary file 1 [file microorganisms-10-01181-s001.zip]

Archive with 3 entries (2 files):
- microorganisms-1673572-supplementary/
- microorganisms-1673572-supplementary/Supplementary-figure S1 .pdf
- microorganisms-1673572-supplementary/Supplementary_Tables.xlsx
