# Supplementary material for: Computational Identification of Potential Multitarget Inhibitors of Nipah Virus by Molecular Docking and Molecular Dynamics
Source: Microorganisms. 2022 Jun 9;10(6):1181. doi: 10.3390/microorganisms10061181 (PMC9227315; doi:10.3390/microorganisms10061181)
Supplement: Supplementary file 1 [file microorganisms-10-01181-s001.zip › microorganisms-1673572-supplementary/Supplementary_Tables.xlsx]

## Sheet: Table S1
Table S1. Information of NiV inhibitors compiled from the literature
Molecule ID	PMID	Medicine	Medicine Type	IUPAC	SMILES	chEMBL ID	PUBCHEM CID
ND_nw_1	19264786	0848-0115	Drug	2-[(2-oxo-8-prop-2-enylchromene-3-carbonyl)amino]benzoic acid	C=CCC1=CC=CC2=C1OC(=O)C(=C2)C(=O)NC3=CC=CC=C3C(=O)O	CHEMBL1497229	753815
ND_nw_2	19264786	09290-114	Drug	(5E)-5-[(3-hydroxy-4-methoxyphenyl)methylidene]-2-imino-1,3-thiazolidin-4-one	COC1=C(O)C=C(\C=C2\SC(=N)NC2=O)C=C1	NA	NA
ND_nw_3	19264786	1013-0406	Drug	4-(4-Morpholinyl)-N-phenyl-6-[(2E)-2-(3-pyridinylmethylene)hydrazino]-1,3,5-triazin-2-amine	C1CN(CCO1)C1=NC(NC2=CC=CC=C2)=NC(N\N=C\C2=CC=CN=C2)=N1	NA	NA
ND_nw_4	19264786	1593-0009	Drug	4-[(E)-{2-[2,6-bis(morpholin-4-yl)pyrimidin-4-yl]hydrazin-1-ylidene}methyl]-2-methoxyphenol	COC1=C(O)C=CC(\C=N\NC2=CC(=NC(=N2)N2CCOCC2)N2CCOCC2)=C1	NA	NA
ND_nw_5	19264786	1611-4804	Drug	Ethyl (2E)-2-{[2-(acetyloxy)-5-bromophenyl]methylidene}-7-methyl-3-oxo-5-phenyl-2H,3H,5H-[1,3]thiazolo[3,2-a]pyrimidine-6-carboxylate	[H]C1(N2C(=O)\C(SC2=NC(C)=C1C(=O)OCC)=C/C1=C(OC(C)=O)C=CC(Br)=C1)C1=CC=CC=C1	NA	NA
ND_nw_6	19264786	1926-2281	Drug	(2Z)-2-[(3-Carbamoyl-4,5,6,7-tetrahydro-1-benzothiophen-2-yl)imino]-7-hydroxy-2H-chromene-3-carboxamide	NC(=O)C1=C(SC2=C1CCCC2)\N=C1/OC2=CC(O)=CC=C2C=C1C(N)=O	NA	NA
ND_nw_7	19499921	1-ethyl-4-oxo-N-(pyridin-2-ylmethyl)-6-(trifluoromethyl)quinoline-3-carboxamide	Drug	1-ethyl-4-oxo-N-(pyridin-2-ylmethyl)-6-(trifluoromethyl)quinoline-3-carboxamide	CCN1C=C(C(=O)C2=C1C=CC(=C2)C(F)(F)F)C(=O)NCC3=CC=CC=N3	CHEMBL565170	17893056
ND_nw_8	19499921	1-ethyl-6-fluoro-4-oxo-N-(pyridin-2-ylmethyl)quinoline-3-carboxamide	Drug	1-ethyl-6-fluoro-4-oxo-N-(pyridin-2-ylmethyl)quinoline-3-carboxamide	CCN1C=C(C(=O)C2=C1C=CC(=C2)F)C(=O)NCC3=CC=CC=N3	CHEMBL541506	44190924
ND_nw_9	19499921	1-ethyl-N-[2-(hydroxymethyl)phenyl]-4-oxo-7-(trifluoromethyl)quinoline-3-carboxamide	Drug	1-ethyl-N-[2-(hydroxymethyl)phenyl]-4-oxo-7-(trifluoromethyl)quinoline-3-carboxamide	CCN1C=C(C(=O)C2=C1C=C(C=C2)C(F)(F)F)C(=O)NC3=CC=CC=C3CO	CHEMBL550346	44190929
ND_nw_10	19499921	1-ethyl-N-[(4-methoxyphenyl)methyl]-4-oxo-6-(trifluoromethyl)quinoline-3-carboxamide	Drug	1-ethyl-N-[(4-methoxyphenyl)methyl]-4-oxo-6-(trifluoromethyl)quinoline-3-carboxamide	CCN1C=C(C(=O)C2=C1C=CC(=C2)C(F)(F)F)C(=O)NCC3=CC=C(C=C3)OC	CHEMBL558352	30133538
ND_nw_11	26750250	(1R,2S,5R)-3-(4-amino-7-bromoimidazo[4,5-c]pyridin-1-yl)-5-(hydroxymethyl)cyclopent-3-ene-1,2-diol	Drug	(1R,2S,5R)-3-(4-amino-7-bromoimidazo[4,5-c]pyridin-1-yl)-5-(hydroxymethyl)cyclopent-3-ene-1,2-diol	C1=C([C@@H]([C@@H]([C@H]1CO)O)O)N2C=NC3=C2C(=CN=C3N)Br	CHEMBL3753746	118895043
ND_nw_12	28904190	(1s)-1-(9-Deazaadenin-9-Yl)-1,4,5-Trideoxy-1,4-Imino-5-Methylthio-D-Ribitol	Drug	(2S,3S,4R,5S)-2-(4-amino-4,5-dihydro-1H-pyrrolo[3,2-d]pyrimidin-7-yl)-5-(methylsulfanylmethyl)pyrrolidine-3,4-diol	CSC[C@@H]1[C@H]([C@H]([C@@H](N1)C2=CNC3=C2NC=NC3N)O)O	NA	131704191
ND_nw_13	26750250	(1S,2R,5S)-3-(4-amino-7-bromoimidazo[4,5-c]pyridin-1-yl)-5-(hydroxymethyl)cyclopent-3-ene-1,2-diol	Drug	(1S,2R,5S)-3-(4-amino-7-bromoimidazo[4,5-c]pyridin-1-yl)-5-(hydroxymethyl)cyclopent-3-ene-1,2-diol	C1=C([C@H]([C@H]([C@@H]1CO)O)O)N2C=NC3=C2C(=CN=C3N)Br	CHEMBL3754027	118895046
ND_nw_14	28904190	1-Tert-Butyl-3-(3-Methylbenzyl)-1h-Pyrazolo[3,4-D]pyrimidin-4-Amine	Drug	1-tert-butyl-3-[(3-methylphenyl)methyl]pyrazolo[3,4-d]pyrimidin-4-amine	CC1=CC(=CC=C1)CC2=NN(C3=C2C(=NC=N3)N)C(C)(C)C	CHEMBL1236661	24865390
ND_nw_15	23273844	25-hydroxycholesterol	Drug	(3S,8S,9S,10R,13R,14S,17R)-17-[(2R)-6-hydroxy-6-methylheptan-2-yl]-10,13-dimethyl-2,3,4,7,8,9,11,12,14,15,16,17-dodecahydro-1H-cyclopenta[a]phenanthren-3-ol	C[C@H](CCCC(C)(C)O)[C@H]1CC[C@@H]2[C@@]1(CC[C@H]3[C@H]2CC=C4[C@@]3(CC[C@@H](C4)O)C)C	CHEMBL169046	65094
ND_nw_16	20668647	25-OH-cholecalciferol	Drug	(1S,3Z)-3-[(2E)-2-[(1R,3aS,7aR)-1-[(2R)-6-hydroxy-6-methylheptan-2-yl]-7a-methyl-2,3,3a,5,6,7-hexahydro-1H-inden-4-ylidene]ethylidene]-4-methylidenecyclohexan-1-ol	C[C@H](CCCC(C)(C)O)[C@H]1CC[C@@H]\2[C@@]1(CCC/C2=C\C=C/3\C[C@H](CCC3=C)O)C	CHEMBL1040	5283731
ND_nw_17	20668647	2-APB	Drug	2-diphenylboranyloxyethanamine	B(C1=CC=CC=C1)(C2=CC=CC=C2)OCCN	CHEMBL169233	1598
ND_nw_18	19499921	2-Benzyl-1,3-benzoxazol-5-amine	Drug	2-benzyl-1,3-benzoxazol-5-amine	C1=CC=C(C=C1)CC2=NC3=C(O2)C=CC(=C3)N	CHEMBL214087	1544506
ND_nw_19	29601894	2′-difluoro-4′-azidocytidine (2′diF-4′N3-C)	Drug	4-amino-1-[(2R,4R,5R)-5-azido-3,3-difluoro-4-hydroxy-5-(hydroxymethyl)oxolan-2-yl]-1,2-dihydropyrimidin-2-one	NC1=NC(=O)N(C=C1)[C@@H]1O[C@@](CO)(N=[N+]=[N-])[C@@H](O)C1(F)F	NA	NA
ND_nw_20	17470652	2-methyl-N-(4-pyrrolidin-1-ylsulfonylphenyl)-5-(trifluoromethyl)pyrazole-3-carboxamide	Drug	2-methyl-N-(4-pyrrolidin-1-ylsulfonylphenyl)-5-(trifluoromethyl)pyrazole-3-carboxamide	CN1C(=CC(=N1)C(F)(F)F)C(=O)NC2=CC=C(C=C2)S(=O)(=O)N3CCCC3	CHEMBL453063	4397834
ND_nw_21	29601894	2′-monofluoro-4′-azidocytidine (2′F-N3-C)	Drug	4-amino-1-[(2R,3R,4R,5R)-5-azido-3-fluoro-4-hydroxy-5-(hydroxymethyl)oxolan-2-yl]-1,2-dihydropyrimidin-2-one	NC1=NC(=O)N(C=C1)[C@@H]1O[C@@](CO)(N=[N+]=[N-])[C@@H](O)[C@H]1F	NA	NA
ND_nw_22	19264786	3229-0947	Drug	N-{4-[(1E)-1-{2-[4-(morpholin-4-yl)-6-(phenylamino)-1,3,5-triazin-2-yl]hydrazin-1-ylidene}ethyl]phenyl}acetamide	CC(=O)NC1=CC=C(C=C1)C(\C)=N\NC1=NC(NC2=CC=CC=C2)=NC(=N1)N1CCOCC1	NA	NA
ND_nw_23	19264786	3229-0951	Drug	4-[(E)-{[4-Anilino-6-(4-morpholinyl)-1,3,5-triazin-2-yl]hydrazono}methyl]phenol	c1ccc(cc1)Nc2nc(nc(n2)N3CCOCC3)N/N=C/c4ccc(cc4)O	NA	NA
ND_nw_24	19499921	3-hydroxy-6-methyl-4-oxo-N-[(4-phenylphenyl)methyl]pyran-2-carboxamide	Drug	3-hydroxy-6-methyl-4-oxo-N-[(4-phenylphenyl)methyl]pyran-2-carboxamide	CC1=CC(=O)C(=C(O1)C(=O)NCC2=CC=C(C=C2)C3=CC=CC=C3)O	CHEMBL255374	54687474
ND_nw_25	28904190	3-Indolebutyric Acid	Drug	4-(1H-indol-3-yl)butanoic acid	C1=CC=C2C(=C1)C(=CN2)CCCC(=O)O	CHEMBL582878	8617
ND_nw_26	28629988	4'-azidocytidine (R1479)	Drug	4-amino-1-[(2R,3R,4S,5R)-5-azido-3,4-dihydroxy-5-(hydroxymethyl)oxolan-2-yl]pyrimidin-2-one	C1=CN(C(=O)N=C1N)[C@H]2[C@@H]([C@@H]([C@](O2)(CO)N=[N+]=[N-])O)O	CHEMBL393857	457388
ND_nw_27	20668647	4-OH-tamoxifen	Drug	4-[(Z)-1-[4-[2-(dimethylamino)ethoxy]phenyl]-2-phenylbut-1-enyl]phenol	CC/C(=C(\C1=CC=C(C=C1)O)/C2=CC=C(C=C2)OCCN(C)C)/C3=CC=CC=C3	CHEMBL489	449459
ND_nw_28	19499921	4-oxo-1,4-Dihydroquinoline-3,5-dicarboxylic acid	Drug	4-oxo-1,4-Dihydroquinoline-3,5-dicarboxylic acid	C1=CC(=C2C(=C1)NC=C(C2=O)C(=O)O)C(=O)O	NA	91619677
ND_nw_29	28904190	5'-Deoxy-5'-Methylthioadenosine	Drug	(2R,3R,4S,5S)-2-(6-aminopurin-9-yl)-5-(methylsulfanylmethyl)oxolane-3,4-diol	CSC[C@@H]1[C@H]([C@H]([C@@H](O1)N2C=NC3=C2N=CN=C3N)O)O	CHEMBL277041	439176
ND_nw_30	28904190	5'-Deoxy-5'-(Methylthio)-Tubercidin	Drug	(2R,3R,4S,5S)-2-(4-aminopyrrolo[2,3-d]pyrimidin-7-yl)-5-(methylsulfanylmethyl)oxolane-3,4-diol	CSC[C@@H]1[C@H]([C@H]([C@@H](O1)N2C=CC3=C2N=CN=C3N)O)O	CHEMBL551561	188350
ND_nw_31	29522528	5-fluorouridine	Drug	1-[(2R,3R,4S,5R)-3,4-dihydroxy-5-(hydroxymethyl)oxolan-2-yl]-5-fluoropyrimidine-2,4-dione	C1=C(C(=O)NC(=O)N1[C@H]2[C@@H]([C@@H]([C@H](O2)CO)O)O)F	CHEMBL54918	9427
ND_nw_32	20668647	5-N-ethyl isopropyl amiloride	Drug	3-amino-6-chloro-N-(diaminomethylidene)-5-[ethyl(propan-2-yl)amino]pyrazine-2-carboxamide	CCN(C1=NC(=C(N=C1Cl)C(=O)N=C(N)N)N)C(C)C	CHEMBL517986	1795
ND_nw_33	21345285	5-(N-Ethyl-N-isopropyl)amiloride (EIPA)	Drug	3-amino-6-chloro-N-(diaminomethylidene)-5-[ethyl(propan-2-yl)amino]pyrazine-2-carboxamide	CCN(C1=NC(=C(N=C1Cl)C(=O)N=C(N)N)N)C(C)C	CHEMBL517986	1795
ND_nw_34	16641448	(−)-5′ Noraristeromycin	Drug	(1S,2R,3S,4R)-4-(6-aminopurin-9-yl)cyclopentane-1,2,3-triol	C1[C@H]([C@@H]([C@@H]([C@H]1O)O)O)N2C=NC3=C2N=CN=C3N	CHEMBL129014	126704
ND_nw_35	29522528	6-azauridine acetate	Drug	[(2R,3S,4R,5R)-5-(3,5-dioxo-1,2,4-triazin-2-yl)-3,4-dihydroxyoxolan-2-yl]methyl acetate	CC(=O)OC[C@@H]1[C@H]([C@H]([C@@H](O1)N2C(=O)NC(=O)C=N2)O)O		22797587
ND_nw_36	16641448	6-azauridine	Drug	2-[(2R,3R,4S,5R)-3,4-dihydroxy-5-(hydroxymethyl)oxolan-2-yl]-1,2,4-triazine-3,5-dione	C1=NN(C(=O)NC1=O)[C@H]2[C@@H]([C@@H]([C@H](O2)CO)O)O	CHEMBL564201	5901
ND_nw_37	19499921	7-(4-carbamoylpiperidin-1-yl)-1-cyclopropyl-6-fluoro-4-oxoquinoline-3-carboxylic acid	Drug	7-(4-carbamoylpiperidin-1-yl)-1-cyclopropyl-6-fluoro-4-oxoquinoline-3-carboxylic acid	C1CC1N2C=C(C(=O)C3=CC(=C(C=C32)N4CCC(CC4)C(=O)N)F)C(=O)O	CHEMBL550018	44191021
ND_nw_38	19499921	7-(4-Carbamoylpiperidin-1-yl)-1-cyclopropyl-N-(2,4-dichlorobenzyl)-6-fluoro-4-oxo-1,4-dihydroquinoline-3-carboxamide	Drug	7-(4-carbamoylpiperidin-1-yl)-1-cyclopropyl-N-[(2,4-dichlorophenyl)methyl]-6-fluoro-4-oxoquinoline-3-carboxamide	C1CC1N2C=C(C(=O)C3=CC(=C(C=C32)N4CCC(CC4)C(=O)N)F)C(=O)NCC5=C(C=C(C=C5)Cl)Cl	CHEMBL556461	44191023
ND_nw_39	19499921	7-(4-ethoxycarbonylpiperidin-1-yl)-1-ethyl-6-fluoro-4-oxoquinoline-3-carboxylic acid	Drug	7-(4-ethoxycarbonylpiperidin-1-yl)-1-ethyl-6-fluoro-4-oxoquinoline-3-carboxylic acid	CCN1C=C(C(=O)C2=CC(=C(C=C21)N3CCC(CC3)C(=O)OCC)F)C(=O)O	CHEMBL557886	44191022
ND_nw_40	19499921	7-chloro-1-ethyl-6-fluoro-N-[(4-methoxyphenyl)methyl]-4-oxoquinoline-3-carboxamide	Drug	7-chloro-1-ethyl-6-fluoro-N-[(4-methoxyphenyl)methyl]-4-oxoquinoline-3-carboxamide	CCN1C=C(C(=O)C2=CC(=C(C=C21)Cl)F)C(=O)NCC3=CC=C(C=C3)OC	CHEMBL563338	44190927
ND_nw_41	20668647	7-octyl-indolactam	Drug	(2S,5S)-1,2,4,5,6,8-Hexahydro-5-(hydroxymethyl)-1-methyl-2-(1-methylethyl)-9-octyl-3H-pyrrolo[4,3,2-gh]-1,4-benzodiazonin-3-one	CCCCCCCCC1=CC=C2N(C)[C@@H](C(C)C)C(=O)N[C@H](CO)CC3=CNC1=C23	NA	NA
ND_nw_42	24501399	9H-Carbazol-3-amine	Drug	9H-carbazol-3-amine	C1=CC=C2C(=C1)C3=C(N2)C=CC(=C3)N	NA	44621
ND_nw_43	20668647	A23187	Drug	5-(methylamino)-2-[[(2S,3R,5R,8S,9S)-3,5,9-trimethyl-2-[1-oxo-1-(1H-pyrrol-2-yl)propan-2-yl]-1,7-dioxaspiro[5.5]undecan-8-yl]methyl]-1,3-benzoxazole-4-carboxylic acid	C[C@H]1CCC2([C@@H](C[C@H]([C@H](O2)C(C)C(=O)C3=CC=CN3)C)C)O[C@H]1CC4=NC5=C(O4)C=CC(=C5C(=O)O)NC	CHEMBL1434752	40486
ND_nw_44	24735442	AB00991123	Drug	N-[4-(tetrazol-1-yl)phenyl]-3,4-dihydronaphthalene-2-sulfonamide	C1CC(=CC2=CC=CC=C21)S(=O)(=O)NC3=CC=C(C=C3)N4C=NN=N4	NA	17483530
ND_nw_45	24735442	AB00992391	Drug	3,4-difluoro-N-[4-(tetrazol-1-yl)phenyl]benzenesulfonamide	C1=CC(=CC=C1NS(=O)(=O)C2=CC(=C(C=C2)F)F)N3C=NN=N3	NA	8189728
ND_nw_46	24735442	AB00993210	Drug	1-(3-chlorophenyl)sulfonyl-N,N-dimethyl-2,3-dihydroindole-5-sulfonamide	CN(C)S(=O)(=O)C1=CC2=C(C=C1)N(CC2)S(=O)(=O)C3=CC(=CC=C3)Cl	NA	25661567
ND_nw_47	24501399	AC1LCX64	Drug	1-(3-phenyl-4,5-dihydropyrazolo[4,3-a]carbazol-10-yl)-3-(propan-2-ylamino)propan-2-ol	CC(C)NCC(CN1C2=CC=CC=C2C3=C1C4=C(CC3)N(N=C4)C5=CC=CC=C5)O	CHEMBL1603890	657717
ND_nw_48	24501399	AC1LDKML	Drug	N-(1,3-benzodioxol-5-ylmethyl)-2-(3-cyano-2-methylindol-1-yl)acetamide	CC1=C(C2=CC=CC=C2N1CC(=O)NCC3=CC4=C(C=C3)OCO4)C#N	NA	668674
ND_nw_49	24501399	AC1LDQW5	Drug	[4-[[2-(1H-benzimidazol-2-ylsulfanyl)acetyl]amino]phenyl] thiocyanate	C1=CC=C2C(=C1)NC(=N2)SCC(=O)NC3=CC=C(C=C3)SC#N	NA	672808
ND_nw_50	24501399	AC1LFHFZ	Drug	2-amino-N-(3-chlorophenyl)quinoline-3-carboxamide	C1=CC=C2C(=C1)C=C(C(=N2)N)C(=O)NC3=CC(=CC=C3)Cl	NA	778120
ND_nw_51	24501399	AC1LGSJ9	Drug	methyl 2-[[4,6-bis(propan-2-ylamino)-1,3,5-triazin-2-yl]-cyanoamino]acetate	CC(C)NC1=NC(=NC(=N1)N(CC(=O)OC)C#N)NC(C)C	CHEMBL1864060	826236
ND_nw_52	24501399	AC1LINDR	Drug	N-(1,3-benzodioxol-5-ylmethyl)-4-pyrrolidin-1-ylaniline	C1CCN(C1)C2=CC=C(C=C2)NCC3=CC4=C(C=C3)OCO4	NA	934553
ND_nw_53	24501399	AC1LIP1X	Drug	4-[(5-methylthiophen-2-yl)methylamino]phenol	CC1=CC=C(S1)CNC2=CC=C(C=C2)O	NA	935357
ND_nw_54	24501399	AC1LJ9YE	Drug	1-(2,5-dimethoxyphenyl)-3-[4-(trifluoromethyl)phenyl]urea	COC1=CC(=C(C=C1)OC)NC(=O)NC2=CC=C(C=C2)C(F)(F)F	NA	970910
ND_nw_55	24501399	AC1LJGEH	Drug	2-[(2-methylquinolin-8-yl)amino]pyrido[3,2-e][1,3]thiazin-4-one	CC1=NC2=C(C=CC=C2NC3=NC(=O)C4=C(S3)N=CC=C4)C=C1	NA	973896
ND_nw_56	24501399	AC1LKFZX	Drug	N-[4-(1H-benzimidazol-2-yl)phenyl]-2-chloro-5-(1,2,4-triazol-4-yl)benzamide	C1=CC=C2C(=C1)NC(=N2)C3=CC=C(C=C3)NC(=O)C4=C(C=CC(=C4)N5C=NN=C5)Cl	NA	1017699
ND_nw_57	24501399	AC1LKVOW	Drug	2-(1H-benzimidazol-2-ylmethylsulfanyl)-1-[2-(4-methylphenoxy)ethyl]benzimidazole	CC1=CC=C(C=C1)OCCN2C3=CC=CC=C3N=C2SCC4=NC5=CC=CC=C5N4	NA	1050672
ND_nw_58	24501399	AC1LL44P	Drug	2-(1,3-benzodioxol-5-yl)-1-(1,3-benzodioxol-5-ylmethyl)benzimidazole	C1OC2=C(O1)C=C(C=C2)CN3C4=CC=CC=C4N=C3C5=CC6=C(C=C5)OCO6	NA	1103562
ND_nw_59	24501399	AC1LLT8W	Drug	N-[5-(1H-benzimidazol-2-yl)-2-methylphenyl]-1,3-benzodioxole-5-carboxamide	CC1=C(C=C(C=C1)C2=NC3=CC=CC=C3N2)NC(=O)C4=CC5=C(C=C4)OCO5	CHEMBL1450602	1090030
ND_nw_60	24501399	AC1LM3N5	Drug	N-(2,5-dimethoxyphenyl)-2-(2-oxo-1,3-benzoxazol-3-yl)acetamide	COC1=CC(=C(C=C1)OC)NC(=O)CN2C3=CC=CC=C3OC2=O	CHEMBL1411475	1096303
ND_nw_61	24501399	AC1LNV6M	Drug	2-chloro-N-(4-phenyl-1,3-thiazol-2-yl)-5-(1,2,4-triazol-4-yl)benzamide	C1=CC=C(C=C1)C2=CSC(=N2)NC(=O)C3=C(C=CC(=C3)N4C=NN=C4)Cl	NA	1252921
ND_nw_62	24501399	AC1LOE96	Drug	N-(1,3-benzodioxol-5-yl)-6-chloro-2-pyridin-3-ylquinoline-4-carboxamide	C1OC2=C(O1)C=C(C=C2)NC(=O)C3=CC(=NC4=C3C=C(C=C4)Cl)C5=CN=CC=C5	CHEMBL546589	1261817
ND_nw_63	24501399	AC1LOHK6	Drug	5-phenyl-2-(2-phenylethyl)-1H-[1,2,4]triazolo[1,5-a]pyrimidin-7-one	C1=CC=C(C=C1)CCC2=NC3=NC(=CC(=O)N3N2)C4=CC=CC=C4	CHEMBL1336139	1263357
ND_nw_64	24501399	AC1LOHXS	Drug	1-(1H-benzimidazol-2-ylmethylsulfanyl)-4-benzyl-[1,2,4]triazolo[4,3-a]benzimidazole	C1=CC=C(C=C1)CN2C3=CC=CC=C3N4C2=NN=C4SCC5=NC6=CC=CC=C6N5	NA	1263537
ND_nw_65	24501399	AC1LOL1M	Drug	1-(3-chloro-4-fluorophenyl)-3-[5-(trifluoromethyl)-1,3,4-thiadiazol-2-yl]urea	C1=CC(=C(C=C1NC(=O)NC2=NN=C(S2)C(F)(F)F)Cl)F	NA	1242073
ND_nw_66	24501399	AC1LOM1G	Drug	N-(3,4-dichlorophenyl)-2-oxo-3H-1,3-benzoxazole-6-sulfonamide	C1=CC(=C(C=C1NS(=O)(=O)C2=CC3=C(C=C2)NC(=O)O3)Cl)Cl	NA	1242531
ND_nw_67	24501399	AC1LOQRD	Drug	N-[4-(2,4-difluorophenyl)-1,3-thiazol-2-yl]-2-thiophen-2-ylacetamide	C1=CSC(=C1)CC(=O)NC2=NC(=CS2)C3=C(C=C(C=C3)F)F	CHEMBL1380093	1245138
ND_nw_68	24501399	AC1LORQI	Drug	5-methyl-N-(4-pyrrolidin-1-ylsulfonylphenyl)thiophene-3-carboxamide	CC1=CC(=CS1)C(=O)NC2=CC=C(C=C2)S(=O)(=O)N3CCCC3	CHEMBL1379105	1245786
ND_nw_69	24501399	AC1LORX2	Drug	4,5-dimethyl-2-[(2-phenoxyacetyl)amino]-N-(pyridin-3-ylmethyl)thiophene-3-carboxamide	CC1=C(SC(=C1C(=O)NCC2=CN=CC=C2)NC(=O)COC3=CC=CC=C3)C	NA	1245912
ND_nw_70	24501399	AC1LOS1S	Drug	4,5-dimethyl-2-[(5-propylthiophene-3-carbonyl)amino]-N-(pyridin-3-ylmethyl)thiophene-3-carboxamide	CCCC1=CC(=CS1)C(=O)NC2=C(C(=C(S2)C)C)C(=O)NCC3=CN=CC=C3	NA	1246004
ND_nw_71	24501399	AC1LOS8A	Drug	N-(5-benzyl-3-carbamoylthiophen-2-yl)-2-methylfuran-3-carboxamide	CC1=C(C=CO1)C(=O)NC2=C(C=C(S2)CC3=CC=CC=C3)C(=O)N	NA	1246128
ND_nw_72	24501399	AC1LOSF4	Drug	N-[3-(benzylcarbamoyl)phenyl]-5-methylthiophene-3-carboxamide	CC1=CC(=CS1)C(=O)NC2=CC=CC(=C2)C(=O)NCC3=CC=CC=C3	NA	1246266
ND_nw_73	24501399	AC1LOTAX	Drug	6-bromo-2-oxo-N-pyridin-3-ylchromene-3-carboxamide	C1=CC(=CN=C1)NC(=O)C2=CC3=C(C=CC(=C3)Br)OC2=O	CHEMBL1491400	1246890
ND_nw_74	24501399	AC1LOTGH	Drug	N-[4-[(5-methyl-1,2-oxazol-3-yl)sulfamoyl]phenyl]-1-benzothiophene-3-carboxamide	CC1=CC(=NO1)NS(=O)(=O)C2=CC=C(C=C2)NC(=O)C3=CSC4=CC=CC=C43	NA	1247001
ND_nw_75	24501399	AC1LOTJJ	Drug	4-methyl-5-phenyl-N-pyridin-3-ylthiophene-2-carboxamide	CC1=C(SC(=C1)C(=O)NC2=CN=CC=C2)C3=CC=CC=C3	NA	1247067
ND_nw_76	24501399	AC1LOUW6	Drug	2-methoxy-N-[1-methyl-2-(pyrrolidin-1-ylmethyl)benzimidazol-5-yl]benzamide	CN1C2=C(C=C(C=C2)NC(=O)C3=CC=CC=C3OC)N=C1CN4CCCC4	NA	1247977
ND_nw_77	24501399	AC1LP3FH	Drug	N-(3,5-dimethyl-1-phenylpyrazol-4-yl)-2-naphthalen-2-yloxyacetamide	CC1=C(C(=NN1C2=CC=CC=C2)C)NC(=O)COC3=CC4=CC=CC=C4C=C3	CHEMBL1374194	1300497
ND_nw_78	24501399	AC1LPXXY	Drug	N-[3-(2-oxochromen-3-yl)phenyl]-1,3-benzodioxole-5-carboxamide	C1OC2=C(O1)C=C(C=C2)C(=O)NC3=CC=CC(=C3)C4=CC5=CC=CC=C5OC4=O	NA	1295124
ND_nw_79	24501399	AC1LQ1FQ	Drug	1-(3-chloro-4-fluorophenyl)-3-(4-morpholin-4-ylsulfonylphenyl)urea	C1COCCN1S(=O)(=O)C2=CC=C(C=C2)NC(=O)NC3=CC(=C(C=C3)F)Cl	NA	1296706
ND_nw_80	24501399	AC1LQ1JS	Drug	3-[(2,4-dichlorophenoxy)methyl]-N-(pyridin-3-ylmethyl)benzamide	C1=CC(=CC(=C1)COC2=C(C=C(C=C2)Cl)Cl)C(=O)NCC3=CN=CC=C3	NA	1316445
ND_nw_81	24501399	AC1M13AU	Drug	1-(3-chlorophenyl)-3-(4-cyanophenyl)urea	C1=CC(=CC(=C1)Cl)NC(=O)NC2=CC=C(C=C2)C#N	NA	2062644
ND_nw_82	24501399	AC1M2SQ7	Drug	N-carbamoyl-2-[(5-methylthiophene-3-carbonyl)amino]thiophene-3-carboxamide	CC1=CC(=CS1)C(=O)NC2=C(C=CS2)C(=O)NC(=O)N	NA	2225423
ND_nw_83	24501399	AC1M2WDJ	Drug	2-(4-fluorophenyl)-N-[4-[(4-methylphenyl)sulfamoyl]phenyl]acetamide	CC1=CC=C(C=C1)NS(=O)(=O)C2=CC=C(C=C2)NC(=O)CC3=CC=C(C=C3)F	NA	2202353
ND_nw_84	24501399	AC1M33WR	Drug	1-(3-chloro-4-fluorophenyl)-3-[4-(methylsulfamoyl)phenyl]urea	CNS(=O)(=O)C1=CC=C(C=C1)NC(=O)NC2=CC(=C(C=C2)F)Cl	NA	2206088
ND_nw_85	24501399	AC1M3XTE	Drug	6-chloro-N-[3-(4-methylpyrazol-1-yl)propyl]-2-pyridin-3-ylquinoline-4-carboxamide	CC1=CN(N=C1)CCCNC(=O)C2=CC(=NC3=C2C=C(C=C3)Cl)C4=CN=CC=C4	NA	2221032
ND_nw_86	24501399	AC1M3Y6H	Drug	8-chloro-N-[3-(3-methylpyrazol-1-yl)propyl]-2-pyridin-2-ylquinoline-4-carboxamide	CC1=NN(C=C1)CCCNC(=O)C2=CC(=NC3=C2C=CC=C3Cl)C4=CC=CC=N4	NA	2221269
ND_nw_87	24501399	AC1MD72W	Drug	2-[(4-tert-butyl-1,3-thiazol-2-yl)amino]quinolin-8-ol	CC(C)(C)C1=CSC(=N1)NC2=NC3=C(C=CC=C3O)C=C2	NA	2831979
ND_nw_88	24501399	AC1MDCN7	Drug	N-benzyl-6-phenyl-2,3,4,9-tetrahydro-1H-carbazol-1-amine;hydrochloride	C1CC(C2=C(C1)C3=C(N2)C=CC(=C3)C4=CC=CC=C4)NCC5=CC=CC=C5.Cl	NA	2834634
ND_nw_89	24501399	AC1MG2UV	Drug	N-(pyridin-3-ylmethyl)dibenzofuran-3-amine	C1=CC=C2C(=C1)C3=C(O2)C=C(C=C3)NCC4=CN=CC=C4	NA	2979684
ND_nw_90	24501399	AC1MGMMY	Drug	furan-2-yl-[3-(furan-2-yl)-5-(3-methoxyphenyl)-3,4-dihydropyrazol-2-yl]methanone	COC1=CC=CC(=C1)C2=NN(C(C2)C3=CC=CO3)C(=O)C4=CC=CO4	CHEMBL1370654	2963372
ND_nw_91	24501399	AC1MGU6M	Drug	N-[2-(2-methoxyethyl)-3,4-dihydro-1H-pyrazino[1,2-a]benzimidazol-8-yl]benzamide	COCCN1CCN2C(=NC3=C2C=CC(=C3)NC(=O)C4=CC=CC=C4)C1	NA	2966703
ND_nw_92	24501399	AC1MH5BS	Drug	7-(1H-benzimidazol-2-ylsulfanyl)-8-methyl-5H-[1,3]dioxolo[4,5-g]quinolin-6-one	CC1=C(C(=O)NC2=CC3=C(C=C12)OCO3)SC4=NC5=CC=CC=C5N4	NA	2946481
ND_nw_93	24501399	AC1MH6FW	Drug	N-[1-oxo-3-phenyl-1-(4-phenylpiperazin-1-yl)propan-2-yl]benzamide	C1CN(CCN1C2=CC=CC=C2)C(=O)C(CC3=CC=CC=C3)NC(=O)C4=CC=CC=C4	NA	2972187
ND_nw_94	24501399	AC1Q3RCC	Drug	1-(3,4-dichlorophenyl)-3-[3-(trifluoromethyl)phenyl]urea	C1=CC(=CC(=C1)NC(=O)NC2=CC(=C(C=C2)Cl)Cl)C(F)(F)F	CHEMBL537803	265995
ND_nw_95	10520634	Aciclovir	Drug	2-amino-9-(2-hydroxyethoxymethyl)-3H-purin-6-one	C1=NC2=C(N1COCCO)NC(=NC2=O)N	CHEMBL184	2022
ND_nw_96	28904190	Adenine	Drug	7H-purin-6-amine	C1=NC2=C(N1)C(=NC=N2)N	CHEMBL226345	190
ND_nw_97	20668647	Agatoxin	Drug	DL-lysyl-DL-lysyl-DL-lysyl-DL-cysteinyl-DL-isoleucyl-DL-alanyl-DL-lysyl-DL-alpha-aspartyl-DL-tyrosyl-glycyl-DL-arginyl-DL-cysteinyl-DL-lysyl-DL-tryptophyl-glycyl-glycyl-DL-threonyl-DL-prolyl-DL-cysteinyl-DL-cysteinyl-DL-arginyl-glycyl-DL-arginyl-glycyl-DL-cysteinyl-DL-isoleucyl-DL-cysteinyl-DL-seryl-DL-isoleucyl-DL-methionyl-glycyl-DL-threonyl-DL-asparagyl-DL-cysteinyl-DL-alpha-glutamyl-DL-cystei…	CCC(C)C1C(=O)NC2CSSCC(C(=O)NC(C(=O)NC(CSSCC3C(=O)NC4CSSCC(C(=O)NC(C(=O)NC(C(=O)NC(C(=O)NC(C(=O)NC(C(=O)NCC(=O)NC(C(=O)NC(CSSCC(C(=O)N1)NC(=O)CNC(=O)C(NC(=O)CNC(=O)C(NC4=O)CCCNC(=N)N)CCCNC(=N)N)C(=O)NC(C(=O)NC(C(=O)NCC(=O)NCC(=O)NC(C(=O)N5CCCC5C(=O)N3)C(C)O)CC6=CNC7=CC=CC=C76)CCCCN)CCCNC(=N)N)CC8=CC=C(C=C8)O)CC(=O)O)CCCCN)C)C(C)CC)NC(=O)C(CCCCN)NC(=O)C(CCCCN)NC(=O)C(CCCCN)N)C(=O)NC(CCCCN)C(=O)N9CC…	NA	90488780
ND_nw_98	NA	Alphalipoic acid	Drug	5-(dithiolan-3-yl)pentanoic acid	C1CSSC1CCCCC(=O)O	CHEMBL33864	864
ND_nw_99	26029193	ALS-008176	Drug	[(2R,3R,4R,5R)-5-(4-amino-2-oxopyrimidin-1-yl)-2-(chloromethyl)-4-fluoro-3-(2-methylpropanoyloxy)oxolan-2-yl]methyl 2-methylpropanoate	CC(C)C(=O)OC[C@@]1([C@H]([C@H]([C@@H](O1)N2C=CC(=NC2=O)N)F)OC(=O)C(C)C)CCl	CHEMBL3417258	89658382
ND_nw_100	19854459	Amiloride	Drug	3,5-diamino-6-chloro-N-(diaminomethylidene)pyrazine-2-carboxamide	C1(=C(N=C(C(=N1)Cl)N)N)C(=O)N=C(N)N	CHEMBL945	16231
ND_nw_101	20668647	Amlodipine besylate	Drug	benzenesulfonic acid;3-O-ethyl 5-O-methyl 2-(2-aminoethoxymethyl)-4-(2-chlorophenyl)-6-methyl-1,4-dihydropyridine-3,5-dicarboxylate	CCOC(=O)C1=C(NC(=C(C1C2=CC=CC=C2Cl)C(=O)OC)C)COCCN.C1=CC=C(C=C1)S(=O)(=O)O	CHEMBL1200402	60496
ND_nw_102	20668647	Arg-vasopressin	Drug	(2S)-1-[(4R,7S,10S,13S,16S,19R)-19-amino-7-(2-amino-2-oxoethyl)-10-(3-amino-3-oxopropyl)-13-benzyl-16-[(4-hydroxyphenyl)methyl]-6,9,12,15,18-pentaoxo-1,2-dithia-5,8,11,14,17-pentazacycloicosane-4-carbonyl]-N-[(2S)-1-[(2-amino-2-oxoethyl)amino]-5-(diaminomethylideneamino)-1-oxopentan-2-yl]pyrrolidine-2-carboxamide	C1C[C@H](N(C1)C(=O)[C@@H]2CSSC[C@@H](C(=O)N[C@H](C(=O)N[C@H](C(=O)N[C@H](C(=O)N[C@H](C(=O)N2)CC(=O)N)CCC(=O)N)CC3=CC=CC=C3)CC4=CC=C(C=C4)O)N)C(=O)N[C@@H](CCCN=C(N)N)C(=O)NCC(=O)N	CHEMBL373742	644077
ND_nw_103	20668647	Benzamil	Drug	3,5-diamino-N-(N'-benzylcarbamimidoyl)-6-chloropyrazine-2-carboxamide	C1=CC=C(C=C1)CN=C(N)NC(=O)C2=C(N=C(C(=N2)Cl)N)N	CHEMBL212579	108107
ND_nw_104	20668647	BHQ	Drug	2,5-ditert-butylbenzene-1,4-diol	CC(C)(C)C1=CC(=C(C=C1O)C(C)(C)C)O	CHEMBL480626	2374
ND_nw_105	21085610	Bortezomib	Drug	[(1R)-3-methyl-1-[[(2S)-3-phenyl-2-(pyrazine-2-carbonylamino)propanoyl]amino]butyl]boronic acid	B([C@H](CC(C)C)NC(=O)[C@H](CC1=CC=CC=C1)NC(=O)C2=NC=CN=C2)(O)O	CHEMBL325041	387447
ND_nw_106	28904190	Bosutinib	Drug	4-(2,4-dichloro-5-methoxyanilino)-6-methoxy-7-[3-(4-methylpiperazin-1-yl)propoxy]quinoline-3-carbonitrile	CN1CCN(CC1)CCCOC2=C(C=C3C(=C2)N=CC(=C3NC4=CC(=C(C=C4Cl)Cl)OC)C#N)OC	CHEMBL288441	5328940
ND_nw_107	20668647	Bradykinin	Drug	(2S)-2-[[(2S)-2-[[(2S)-1-[(2S)-2-[[(2S)-2-[[2-[[(2S)-1-[(2S)-1-[(2S)-2-amino-5-(diaminomethylideneamino)pentanoyl]pyrrolidine-2-carbonyl]pyrrolidine-2-carbonyl]amino]acetyl]amino]-3-phenylpropanoyl]amino]-3-hydroxypropanoyl]pyrrolidine-2-carbonyl]amino]-3-phenylpropanoyl]amino]-5-(diaminomethylideneamino)pentanoic acid	C1C[C@H](N(C1)C(=O)[C@@H]2CCCN2C(=O)[C@H](CCCN=C(N)N)N)C(=O)NCC(=O)N[C@@H](CC3=CC=CC=C3)C(=O)N[C@@H](CO)C(=O)N4CCC[C@H]4C(=O)N[C@@H](CC5=CC=CC=C5)C(=O)N[C@@H](CCCN=C(N)N)C(=O)O	CHEMBL406291	439201
ND_nw_108	19889218	Brilliant green	Drug	[4-[[4-(diethylamino)phenyl]-phenylmethylidene]cyclohexa-2,5-dien-1-ylidene]-diethylazanium;hydrogen sulfate	CCN(CC)C1=CC=C(C=C1)C(=C2C=CC(=[N+](CC)CC)C=C2)C3=CC=CC=C3.OS(=O)(=O)[O-]	CHEMBL1790039	12449
ND_nw_109	20668647	CA1001	Drug	1-(1,1,2,2-tetrafluoroethoxy)butane	CCCCOC(C(F)F)(F)F	SCHEMBL2517597	9659
ND_nw_110	20668647	Caffeine	Drug	1,3,7-trimethylpurine-2,6-dione	CN1C=NC2=C1C(=O)N(C(=O)N2C)C	CHEMBL113	2519
ND_nw_111	16641448	Carbodine	Drug	4-amino-1-[(1R,2S,3R,4R)-2,3-dihydroxy-4-(hydroxymethyl)cyclopentyl]pyrimidin-2-one	C1[C@@H]([C@H]([C@H]([C@@H]1N2C=CC(=NC2=O)N)O)O)CO	CHEMBL1089302	459903
ND_nw_112	16641448	C-c3 Ado	Drug	(1R,2S,3R,5R)-3-(4-aminoimidazo[4,5-c]pyridin-1-yl)-5-(hydroxymethyl)cyclopentane-1,2-diol	C1[C@@H]([C@H]([C@H]([C@@H]1N2C=NC3=C2C=CN=C3N)O)O)CO	CHEMBL268272	72501
ND_nw_113	19264786	CER0144654	Drug	2-(4-cyclohexylphenyl)-N-[(2R)-3,3-dimethylbutan-2-yl]-2-oxoacetamide	C[C@H](C(C)(C)C)NC(=O)C(=O)C1=CC=C(C=C1)C2CCCCC2	NA	44762840
ND_nw_114	21345285	Chloroquine (9-aminoquinoline)	Drug	4-N-(7-chloroquinolin-4-yl)-1-N,1-N-diethylpentane-1,4-diamine	CCN(CC)CCCC(C)NC1=C2C=CC(=CC2=NC=C1)Cl	CHEMBL76	2719
ND_nw_115	19264786	Chloroquine diphosphate	Drug	4-N-(7-chloroquinolin-4-yl)-1-N,1-N-diethylpentane-1,4-diamine;phosphoric acid	CCN(CC)CCCC(C)NC1=C2C=CC(=CC2=NC=C1)Cl.OP(=O)(O)O.OP(=O)(O)O	CHEMBL58510	64927
ND_nw_116	22396728	Chloroquine diphosphate salt	Drug	4-N-(7-chloroquinolin-4-yl)-1-N,1-N-diethylpentane-1,4-diamine;phosphoric acid	CCN(CC)CCCC(C)NC1=C2C=CC(=CC2=NC=C1)Cl.OP(=O)(O)O.OP(=O)(O)O	CHEMBL58510	64927
ND_nw_117	19264786	Chloroquine	Drug	4-N-(7-chloroquinolin-4-yl)-1-N,1-N-diethylpentane-1,4-diamine	CCN(CC)CCCC(C)NC1=C2C=CC(=CC2=NC=C1)Cl	CHEMBL76	2719
ND_nw_118	21488828	Chlorpromazine	Drug	3-(2-chlorophenothiazin-10-yl)-N,N-dimethylpropan-1-amine	CN(C)CCCN1C2=CC=CC=C2SC3=C1C=C(C=C3)Cl	CHEMBL71	2726
ND_nw_119	20668647	Cholecalciferol	Drug	(1S,3Z)-3-[(2E)-2-[(1R,3aS,7aR)-7a-methyl-1-[(2R)-6-methylheptan-2-yl]-2,3,3a,5,6,7-hexahydro-1H-inden-4-ylidene]ethylidene]-4-methylidenecyclohexan-1-ol	C[C@H](CCCC(C)C)[C@H]1CC[C@@H]\2[C@@]1(CCC/C2=C\C=C/3\C[C@H](CCC3=C)O)C	CHEMBL1042	5280795
ND_nw_120	19264786	Clemastine	Drug	(2R)-2-[2-[(1R)-1-(4-chlorophenyl)-1-phenylethoxy]ethyl]-1-methylpyrrolidine	C[C@@](C1=CC=CC=C1)(C2=CC=C(C=C2)Cl)OCC[C@H]3CCCN3C	CHEMBL1626	26987
ND_nw_121	20668647	Clotrimazole	Drug	1-[(2-chlorophenyl)-diphenylmethyl]imidazole	C1=CC=C(C=C1)C(C2=CC=CC=C2)(C3=CC=CC=C3Cl)N4C=CN=C4	CHEMBL1040	2812
ND_nw_122	NA	CoQ10	Drug	2-[(2E,6E,10E,14E,18E,22E,26E,30E,34E)-3,7,11,15,19,23,27,31,35,39-decamethyltetraconta-2,6,10,14,18,22,26,30,34,38-decaenyl]-5,6-dimethoxy-3-methylcyclohexa-2,5-diene-1,4-dione	CC1=C(C(=O)C(=C(C1=O)OC)OC)C/C=C(\C)/CC/C=C(\C)/CC/C=C(\C)/CC/C=C(\C)/CC/C=C(\C)/CC/C=C(\C)/CC/C=C(\C)/CC/C=C(\C)/CC/C=C(\C)/CCC=C(C)C	CHEMBL454801	5281915
ND_nw_123	20668647	Cyclosporine	Drug	30-ethyl-33-[(E)-1-hydroxy-2-methylhex-4-enyl]-1,4,7,10,12,15,19,25,28-nonamethyl-6,9,18,24-tetrakis(2-methylpropyl)-3,21-di(propan-2-yl)-1,4,7,10,13,16,19,22,25,28,31-undecazacyclotritriacontane-2,5,8,11,14,17,20,23,26,29,32-undecone	CCC1C(=O)N(CC(=O)N(C(C(=O)NC(C(=O)N(C(C(=O)NC(C(=O)NC(C(=O)N(C(C(=O)N(C(C(=O)N(C(C(=O)N(C(C(=O)N1)C(C(C)C/C=C/C)O)C)C(C)C)C)CC(C)C)C)CC(C)C)C)C)C)CC(C)C)C)C(C)C)CC(C)C)C)C	CHEMBL386389	5280754
ND_nw_124	20668647	Dantrolene	Drug	1-[(E)-[5-(4-nitrophenyl)furan-2-yl]methylideneamino]imidazolidine-2,4-dione	C1C(=O)NC(=O)N1/N=C/C2=CC=C(O2)C3=CC=C(C=C3)[N+](=O)[O-]	CHEMBL1201288	6914273
ND_nw_125	16641448	DHCaA	Drug	(1R,2S,3R)-3-(6-aminopurin-9-yl)cyclopentane-1,2-diol	C1C[C@H]([C@H]([C@@H]1N2C=NC3=C2N=CN=C3N)O)O	CHEMBL301499	73651
ND_nw_126	19499921	Diethyl (2R,6S)-4-hydroxy-2,6-bis(4-nitrophenyl)-1-prop-2-enyl-3,6-dihydro-2H-pyridine-3,5-dicarboxylate	Drug	diethyl (2R,6S)-4-hydroxy-2,6-bis(4-nitrophenyl)-1-prop-2-enyl-3,6-dihydro-2H-pyridine-3,5-dicarboxylate	CCOC(=O)C1C(N(C(C(=C1O)C(=O)OCC)C2=CC=C(C=C2)[N+](=O)[O-])CC=C)C3=CC=C(C=C3)[N+](=O)[O-]	CHEMBL559644	54735564
ND_nw_127	28904190	Doxorubicin	Drug	(7S,9S)-7-[(2R,4S,5S,6S)-4-amino-5-hydroxy-6-methyloxan-2-yl]oxy-6,9,11-trihydroxy-9-(2-hydroxyacetyl)-4-methoxy-8,10-dihydro-7H-tetracene-5,12-dione	C[C@H]1[C@H]([C@H](C[C@@H](O1)O[C@H]2C[C@@](CC3=C(C4=C(C(=C23)O)C(=O)C5=C(C4=O)C=CC=C5OC)O)(C(=O)CO)O)N)O	CHEMBL53463	31703
ND_nw_128	26029193	Efavirenz	Drug	(4S)-6-chloro-4-(2-cyclopropylethynyl)-4-(trifluoromethyl)-1H-3,1-benzoxazin-2-one	C1CC1C#C[C@]2(C3=C(C=CC(=C3)Cl)NC(=O)O2)C(F)(F)F	CHEMBL223228	64139
ND_nw_129	16641448	EICAR	Drug	1-[(2R,3R,4S,5R)-3,4-dihydroxy-5-(hydroxymethyl)oxolan-2-yl]-5-ethynylimidazole-4-carboxamide	C#CC1=C(N=CN1[C@H]2[C@@H]([C@@H]([C@H](O2)CO)O)O)C(=O)N	CHEMBL573289	453180
ND_nw_130	26029193	ERDRP-0519	Drug	2-methyl-N-[4-[(2S)-2-(2-morpholin-4-ylethyl)piperidin-1-yl]sulfonylphenyl]-5-(trifluoromethyl)pyrazole-3-carboxamide	CN1C(=CC(=N1)C(F)(F)F)C(=O)NC2=CC=C(C=C2)S(=O)(=O)N3CCCC[C@H]3CCN4CCOCC4	CHEMBL2058807	57521469
ND_nw_131	19499921	Ethyl 1-[3-(2,4-dichlorobenzylcarbamoyl)-1-ethyl-6-fluoro-4-oxo-1,4-dihydroquinoline-7-yl]piperidine-4-carboxylate	Drug	ethyl 1-[3-[(2,4-dichlorophenyl)methylcarbamoyl]-1-ethyl-6-fluoro-4-oxoquinolin-7-yl]piperidine-4-carboxylate	CCN1C=C(C(=O)C2=CC(=C(C=C21)N3CCC(CC3)C(=O)OCC)F)C(=O)NCC4=C(C=C(C=C4)Cl)Cl	CHEMBL559961	44191024
ND_nw_132	19499921	Ethyl 4-[1-cyclopropyl-3-(2,4-dichlorobenzylcarbamoyl)-6-fluoro-4-oxo-1,4-dihydroquinoline-7-yl)]piperazine-1-carboxylate	Drug	ethyl 4-[1-cyclopropyl-3-[(2,4-dichlorophenyl)methylcarbamoyl]-6-fluoro-4-oxoquinolin-7-yl)]piperazine-1-carboxylate	CCOC(=O)N1CCN(CC1)C2=C(C=C3C(=C2)N(C=C(C3=O)C(=O)NCC4=C(C=C(C=C4)Cl)Cl)C5CC5)F	CHEMBL551897	44191117
ND_nw_133	19499921	Ethyl 4-[3-(2,4-dichlorobenzylcarbamoyl)-1-ethyl-6-fluoro-4-oxo-1,4-dihydroquinoline-7-yl)]piperazine-1-carboxylate	Drug	ethyl 4-[3-[(2,4-dichlorophenyl)methylcarbamoyl]-1-ethyl-6-fluoro-4-oxoquinolin-7-yl]piperazine-1-carboxylate	CCN1C=C(C(=O)C2=CC(=C(C=C21)N3CCN(CC3)C(=O)OCC)F)C(=O)NCC4=C(C=C(C=C4)Cl)Cl	CHEMBL562236	44191025
ND_nw_134	21345285	Favipiravir (T-705)	Drug	5-fluoro-2-oxo-1H-pyrazine-3-carboxamide	C1=C(N=C(C(=O)N1)C(=O)N)F	CHEMBL221722	492405
ND_nw_135	NA	Ferrous ascorbate	Drug	(2R)-2-[(1S)-1,2-dihydroxyethyl]-3,4-dihydroxy-2H-furan-5-one;iron	C([C@@H]([C@@H]1C(=C(C(=O)O1)O)O)O)O.C([C@@H]([C@@H]1C(=C(C(=O)O1)O)O)O)O.[Fe]	NA	54695720
ND_nw_136	NA	Folic acid	Drug	(2S)-2-[[4-[(2-amino-4-oxo-1H-pteridin-6-yl)methylamino]benzoyl]amino]pentanedioic acid	C1=CC(=CC=C1C(=O)N[C@@H](CCC(=O)O)C(=O)O)NCC2=CN=C3C(=N2)C(=O)N=C(N3)N	CHEMBL1622	6037
ND_nw_137	28904190	Formycin	Drug	(2S,3R,4S,5R)-2-(7-amino-2H-pyrazolo[4,3-d]pyrimidin-3-yl)-5-(hydroxymethyl)oxolane-3,4-diol	C1=NC2=C(NN=C2C(=N1)N)[C@H]3[C@@H]([C@@H]([C@H](O3)CO)O)O	CHEMBL471524	447199
ND_nw_138	20668647	Gabapentin	Drug	2-[1-(aminomethyl)cyclohexyl]acetic acid	C1CCC(CC1)(CC(=O)O)CN	CHEMBL940	3446
ND_nw_139	28904190	Gallium citrate Ga 67	Drug	gallium-67(3+);2-hydroxypropane-1,2,3-tricarboxylate	C(C(=O)[O-])C(CC(=O)[O-])(C(=O)[O-])O.[67Ga+3]	CHEMBL1200994	65430
ND_nw_140	28904190	Gallium nitrate	Drug	gallium;trinitrate	[N+](=O)([O-])[O-].[N+](=O)([O-])[O-].[N+](=O)([O-])[O-].[Ga+3]	CHEMBL1200983	61635
ND_nw_141	19889218	Gentian violet	Drug	[4-[bis[4-(dimethylamino)phenyl]methylidene]cyclohexa-2,5-dien-1-ylidene]-dimethylazanium;chloride	CN(C)C1=CC=C(C=C1)C(=C2C=CC(=[N+](C)C)C=C2)C3=CC=C(C=C3)N(C)C.[Cl-]	CHEMBL64894	11057
ND_nw_142	19889218	Gliotoxin	Drug	(1R,7S,8S,11R)-7-hydroxy-11-(hydroxymethyl)-15-methyl-12,13-dithia-9,15-diazatetracyclo[9.2.2.0¹,⁹.0³,⁸]pentadeca-3,5-diene-10,14-dione	CN1C(=O)[C@]23CC4=CC=C[C@@H]([C@H]4N2C(=O)[C@]1(SS3)CO)O	CHEMBL331627	6223
ND_nw_143	29765101	GS-441524	Drug	((2R,3S,4R,5R)-5-(4-aminopyrrolo[2,1-f][1,2,4]triazin-7-yl)-5-cyano-3,4-dihydroxytetrahydrofuran-2-yl)methyl tetrahydrogentriphosphate	NC1=NC=NN2C1=CC=C2[C@@]1(O[C@H](COP(O)(=O)OP(O)(=O)OP(O)(O)=O)[C@@H](O)[C@H]1O)C#N	NA	NA
ND_nw_144	29765101	GS-5734	Drug	2-ethylbutyl (2S)-2-[[[(2R,3S,4R,5R)-5-(4-aminopyrrolo[2,1-f][1,2,4]triazin-7-yl)-5-cyano-3,4-dihydroxyoxolan-2-yl]methoxy-phenoxyphosphoryl]amino]propanoate	CCC(CC)COC(=O)[C@H](C)N[P@](=O)(OC[C@@H]1[C@H]([C@H]([C@](O1)(C#N)C2=CC=C3N2N=CN=C3N)O)O)OC4=CC=CC=C4	NA	121304016
ND_nw_145	29425244	GS-5734 Triphosphate/ GS5734-TP	Drug	[[(2R,3S,4R,5R)-5-(4-aminopyrrolo[2,1-f][1,2,4]triazin-7-yl)-5-cyano-3,4-dihydroxy-tetrahydrofuran-2-yl]methoxy-hydroxy-phosphoryl] phosphono hydrogen phosphate	c1cc(n2c1c(ncn2)N)[C@]3([C@@H]([C@@H]([C@H](O3)COP(=O)(O)OP(=O)(O)OP(=O)(O)O)O)O)C#N	CHEMBL2016761	56832906
ND_nw_146	25740991	GYY4137	Drug	(4-methoxyphenyl)-morpholin-4-yl-sulfanyl-sulfanylidene-$l^{5}-phosphane	COC1=CC=C(C=C1)P(=S)(N2CCOCC2)S	CHEMBL3754886	46937262
ND_nw_147	20668647	Ionomycin	Drug	(4R,6S,8S,10Z,12R,14R,16E,18R,19R,20S,21S)-11,19,21-trihydroxy-22-[(2S,5S)-5-[(2R,5S)-5-[(1R)-1-hydroxyethyl]-5-methyloxolan-2-yl]-5-methyloxolan-2-yl]-4,6,8,12,14,18,20-heptamethyl-9-oxodocosa-10,16-dienoic acid	C[C@H](CCC(=O)O)C[C@H](C)C[C@H](C)C(=O)/C=C(/[C@H](C)C[C@H](C)C/C=C/[C@@H](C)[C@H]([C@@H](C)[C@H](C[C@@H]1CC[C@@](O1)(C)[C@H]2CC[C@@](O2)(C)[C@@H](C)O)O)O)\O	CHEMBL501617	6912226
ND_nw_148	28904190	Iron	Drug	iron	[Fe]	NA	23925
ND_nw_149	26676770	KIN1400	Drug	7-[(1,3-benzothiazol-2-ylamino)-[4-(difluoromethoxy)phenyl]methyl]quinolin-8-ol	C1=CC=C2C(=C1)N=C(S2)NC(C3=CC=C(C=C3)OC(F)F)C4=C(C5=C(C=CC=N5)C=C4)O	CHEMBL548113	3783668
ND_nw_150	26676770	KIN1407	Drug	7-[(1,3-benzothiazol-2-ylamino)-[3-(trifluoromethyl)phenyl]methyl]quinolin-8-ol	C1=CC=C2C(=C1)N=C(S2)NC(C3=CC(=CC=C3)C(F)(F)F)C4=C(C5=C(C=CC=N5)C=C4)O	NA	121279044
ND_nw_151	26676770	KIN1408	Drug	7-[[4-(difluoromethoxy)phenyl]-[(5-methoxy-1,3-benzothiazol-2-yl)amino]methyl]quinolin-8-ol	COC1=CC2=C(C=C1)SC(=N2)NC(C3=CC=C(C=C3)OC(F)F)C4=C(C5=C(C=CC=N5)C=C4)O	NA	119081414
ND_nw_152	26676770	KIN1409	Drug	7-[[4-(difluoromethoxy)phenyl]-[(4-methyl-5-phenyl-1,3-thiazol-2-yl)amino]methyl]quinolin-8-ol	CC1=C(SC(=N1)NC(C2=CC=C(C=C2)OC(F)F)C3=C(C4=C(C=CC=N4)C=C3)O)C5=CC=CC=C5	NA	121279047
ND_nw_153	26676770	KIN1410	Drug	7-[[4-(difluoromethoxy)phenyl]-[(4-phenyl-1,3-thiazol-2-yl)amino]methyl]quinolin-8-ol	C1=CC=C(C=C1)C2=CSC(=N2)NC(C3=CC=C(C=C3)OC(F)F)C4=C(C5=C(C=CC=N5)C=C4)O	NA	121279045
ND_nw_154	20668647	Lanthanum Chloride	Drug	trichlorolanthanum	Cl[La](Cl)Cl	NA	64735
ND_nw_155	21345285	Latrunculin A	Drug	(4R)-4-[(1R,4S,5Z,7E,11Z,15R,17R)-17-hydroxy-4,11-dimethyl-13-oxo-14,18-dioxabicyclo[13.3.1]nonadeca-5,7,11-trien-17-yl]-1,3-thiazolidin-2-one	C[C@H]/1CC[C@@H]2C[C@H](C[C@@](O2)([C@@H]3CSC(=O)N3)O)OC(=O)/C=C(\CC/C=C/C=C1)/C	CHEMBL404116	445420
ND_nw_156	NA	L-Carnitine	Drug	(3R)-3-hydroxy-4-(trimethylazaniumyl)butanoate	C[N+](C)(C)C[C@@H](CC(=O)[O-])O	CHEMBL1149	10917
ND_nw_157	NA	lecithin	Drug	1,3-di(octadecanoyloxy)propan-2-yl 2-(trimethylazaniumyl)ethyl phosphate	CCCCCCCCCCCCCCCCCC(=O)OCC(COC(=O)CCCCCCCCCCCCCCCCC)OP(=O)([O-])OCC[N+](C)(C)C	NA	192817
ND_nw_158	20133606	LJ001	Drug	(5Z)-5-[(5-phenylfuran-2-yl)methylidene]-3-prop-2-enyl-2-sulfanylidene-1,3-thiazolidin-4-one	C=CCN1C(=O)/C(=C/C2=CC=C(O2)C3=CC=CC=C3)/SC1=S	CHEMBL243293	2272467
ND_nw_159	NA	Lycopene	Drug	(6E,8E,10E,12E,14E,16E,18E,20E,22E,24E,26E)-2,6,10,14,19,23,27,31-octamethyldotriaconta-2,6,8,10,12,14,16,18,20,22,24,26,30-tridecaene	CC(=CCC/C(=C/C=C/C(=C/C=C/C(=C/C=C/C=C(/C=C/C=C(/C=C/C=C(/CCC=C(C)C)\C)\C)\C)/C)/C)/C)C	CHEMBL501174	446925
ND_nw_160	NA	Methylcobalamine	Drug	carbanide;cobalt(3+);[5-(5,6-dimethylbenzimidazol-1-yl)-4-hydroxy-2-(hydroxymethyl)oxolan-3-yl] 1-[3-[(4Z,9Z,14Z)-2,13,18-tris(2-amino-2-oxoethyl)-7,12,17-tris(3-amino-3-oxopropyl)-3,5,8,8,13,15,18,19-octamethyl-2,7,12,17-tetrahydro-1H-corrin-21-id-3-yl]propanoylamino]propan-2-yl phosphate;palladium(2+);trichloride;hydrate	[CH3-].CC1=CC2=C(C=C1C)N(C=N2)C3C(C(C(O3)CO)OP(=O)([O-])OC(C)CNC(=O)CCC\4(C(C5C6(C(C(C(=N6)/C(=C\7/C(C(C(=N7)/C=C\8/C(C(C(=N8)/C(=C4\[N-]5)/C)CCC(=O)N)(C)C)CCC(=O)N)(C)CC(=O)N)/C)CCC(=O)N)(C)CC(=O)N)C)CC(=O)N)C)O.O.[Cl-].[Cl-].[Cl-].[Co+3].[Pd+2]	NA	6449897
ND_nw_161	21085610	MG132	Drug	benzyl N-[(2S)-4-methyl-1-[[(2S)-4-methyl-1-[[(2S)-4-methyl-1-oxopentan-2-yl]amino]-1-oxopentan-2-yl]amino]-1-oxopentan-2-yl]carbamate	CC(C)C[C@@H](C=O)NC(=O)[C@H](CC(C)C)NC(=O)[C@H](CC(C)C)NC(=O)OCC1=CC=CC=C1	CHEMBL64925	462382
ND_nw_162	20668647	Mibefradil	Drug	[(1S,2S)-2-[2-[3-(1H-benzimidazol-2-yl)propyl-methylamino]ethyl]-6-fluoro-1-propan-2-yl-3,4-dihydro-1H-naphthalen-2-yl] 2-methoxyacetate	CC(C)[C@H]1C2=C(CC[C@@]1(CCN(C)CCCC3=NC4=CC=CC=C4N3)OC(=O)COC)C=C(C=C2)F	CHEMBL45816	60663
ND_nw_163	20668647	Monensin	Drug	(2S,3R,4S)-4-[(2S,5R,7S,8R,9S)-2-[(2R,5S)-5-ethyl-5-[(2R,3S,5R)-5-[(2S,3S,5R,6R)-6-hydroxy-6-(hydroxymethyl)-3,5-dimethyloxan-2-yl]-3-methyloxolan-2-yl]oxolan-2-yl]-7-hydroxy-2,8-dimethyl-1,10-dioxaspiro[4.5]decan-9-yl]-3-methoxy-2-methylpentanoic acid	CC[C@]1(CC[C@@H](O1)[C@@]2(CC[C@@]3(O2)C[C@@H]([C@H]([C@H](O3)[C@@H](C)[C@H]([C@H](C)C(=O)O)OC)C)O)C)[C@H]4[C@H](C[C@@H](O4)[C@@H]5[C@H](C[C@H]([C@@](O5)(CO)O)C)C)C	CHEMBL256105	441145
ND_nw_164	29522528	Mycophenolic acid	Drug	(E)-6-(4-hydroxy-6-methoxy-7-methyl-3-oxo-1H-2-benzofuran-5-yl)-4-methylhex-4-enoic acid	CC1=C(C(=C(C2=C1COC2=O)O)C/C=C(\C)/CCC(=O)O)OC	CHEMBL866	446541
ND_nw_165	19499921	N-(3-chloro-4-fluorophenyl)-1-ethyl-4-oxo-7-(trifluoromethyl)quinoline-3-carboxamide	Drug	N-(3-chloro-4-fluorophenyl)-1-ethyl-4-oxo-7-(trifluoromethyl)quinoline-3-carboxamide	CCN1C=C(C(=O)C2=C1C=C(C=C2)C(F)(F)F)C(=O)NC3=CC(=C(C=C3)F)Cl	CHEMBL563511	44191118
ND_nw_166	20685931	N-(3-Cyanophenyl)-2-phenylacetamide	Drug	N-(3-cyanophenyl)-2-phenylacetamide	C1=CC=C(C=C1)CC(=O)NC2=CC=CC(=C2)C#N	CHEMBL215684	729975
ND_nw_167	19499921	N-[(4-aminophenyl)methyl]-1-ethyl-4-oxo-6-(trifluoromethyl)quinoline-3-carboxamide	Drug	N-[(4-aminophenyl)methyl]-1-ethyl-4-oxo-6-(trifluoromethyl)quinoline-3-carboxamide	CCN1C=C(C(=O)C2=C1C=CC(=C2)C(F)(F)F)C(=O)NCC3=CC=C(C=C3)N	CHEMBL562298	44190838
ND_nw_168	19499921	N-[(4-aminophenyl)methyl]-1-ethyl-6-fluoro-4-oxoquinoline-3-carboxamide	Drug	N-[(4-aminophenyl)methyl]-1-ethyl-6-fluoro-4-oxoquinoline-3-carboxamide	CCN1C=C(C(=O)C2=C1C=CC(=C2)F)C(=O)NCC3=CC=C(C=C3)N	CHEMBL552239	44190837
ND_nw_169	19499921	N-[(4-chlorophenyl)methyl]-1-ethyl-4-oxo-7-(trifluoromethyl)quinoline-3-carboxamide	Drug	N-[(4-chlorophenyl)methyl]-1-ethyl-4-oxo-7-(trifluoromethyl)quinoline-3-carboxamide	CCN1C=C(C(=O)C2=C1C=C(C=C2)C(F)(F)F)C(=O)NCC3=CC=C(C=C3)Cl	CHEMBL551697	44190928
ND_nw_170	28904190	NADH	Drug	[[(2R,3S,4R,5R)-5-(6-aminopurin-9-yl)-3,4-dihydroxyoxolan-2-yl]methoxy-hydroxyphosphoryl] [(2R,3S,4R,5R)-5-(3-carbamoyl-4H-pyridin-1-yl)-3,4-dihydroxyoxolan-2-yl]methyl hydrogen phosphate	C1C=CN(C=C1C(=O)N)[C@H]2[C@@H]([C@@H]([C@H](O2)COP(=O)(O)OP(=O)(O)OC[C@@H]3[C@H]([C@H]([C@@H](O3)N4C=NC5=C4N=CN=C5N)O)O)O)O	NA	439153
ND_nw_171	19499921	N-(cyclopropylmethyl)-1-ethyl-4-oxo-6-(trifluoromethyl)quinoline-3-carboxamide	Drug	N-(cyclopropylmethyl)-1-ethyl-4-oxo-6-(trifluoromethyl)quinoline-3-carboxamide	CCN1C=C(C(=O)C2=C1C=CC(=C2)C(F)(F)F)C(=O)NCC3CC3	CHEMBL565012	44190923
ND_nw_172	19499921	N-(cyclopropylmethyl)-1-ethyl-6-fluoro-4-oxoquinoline-3-carboxamide	Drug	N-(cyclopropylmethyl)-1-ethyl-6-fluoro-4-oxoquinoline-3-carboxamide	CCN1C=C(C(=O)C2=C1C=CC(=C2)F)C(=O)NCC3CC3	CHEMBL561417	44190839
ND_nw_173	26029193	Nevirapine	Drug	11-cyclopropyl-4-methyl-5H-dipyrido[2,3-e:2',3'-f][1,4]diazepin-6-one	CC1=C2C(=NC=C1)N(C3=C(C=CC=N3)C(=O)N2)C4CC4	CHEMBL573289	4463
ND_nw_174	20668647	Nifedipine	Drug	dimethyl 2,6-dimethyl-4-(2-nitrophenyl)-1,4-dihydropyridine-3,5-dicarboxylate	CC1=C(C(C(=C(N1)C)C(=O)OC)C2=CC=CC=C2[N+](=O)[O-])C(=O)OC	CHEMBL193	4485
ND_nw_175	24680955	O9167	Drug	anthra[2,3-l]phenanthrene	C1=CC=C2C=C3C=C4C5=CC=CC=C5C6=CC=CC=C6C4=CC3=CC2=C1	NA	9167
ND_nw_176	20668647	Oleic Acid	Drug	(Z)-octadec-9-enoic acid	CCCCCCCC/C=C\CCCCCCCC(=O)O	CHEMBL8659	445639
ND_nw_177	25986249	OSU-03012	Drug	2-amino-N-[4-[5-phenanthren-2-yl-3-(trifluoromethyl)pyrazol-1-yl]phenyl]acetamide	C1=CC=C2C(=C1)C=CC3=C2C=CC(=C3)C4=CC(=NN4C5=CC=C(C=C5)NC(=O)CN)C(F)(F)F	CHEMBL1650595	10027278
ND_nw_178	19806178	PD 98059	Drug	2-(2-amino-3-methoxyphenyl)chromen-4-one	COC1=CC=CC(=C1N)C2=CC(=O)C3=CC=CC=C3O2	CHEMBL35482	4713
ND_nw_179	20668647	Phenoxybenzamine	Drug	N-benzyl-N-(2-chloroethyl)-1-phenoxypropan-2-amine	CC(COC1=CC=CC=C1)N(CCCl)CC2=CC=CC=C2	CHEMBL753	4768
ND_nw_180	20668647	Phenytoin	Drug	5,5-diphenylimidazolidine-2,4-dione	C1=CC=C(C=C1)C2(C(=O)NC(=O)N2)C3=CC=CC=C3	CHEMBL1603890	1775
ND_nw_181	20668647	PKC Inhibitor	Drug	3-anilino-4-[1-(3-imidazol-1-ylpropyl)indol-3-yl]pyrrole-2,5-dione	C1=CC=C(C=C1)NC2=C(C(=O)NC2=O)C3=CN(C4=CC=CC=C43)CCCN5C=CN=C5	CHEMBL366266	6419755
ND_nw_182	20668647	PMA	Drug	acetyloxy(phenyl)mercury	CC(=O)O[Hg]C1=CC=CC=C1	NA	16682730
ND_nw_183	20668647	Praziquantel	Drug	2-(cyclohexanecarbonyl)-3,6,7,11b-tetrahydro-1H-pyrazino[2,1-a]isoquinolin-4-one	C1CCC(CC1)C(=O)N2CC3C4=CC=CC=C4CCN3C(=O)C2	CHEMBL976	4891
ND_nw_184	20668647	Propranolol	Drug	1-naphthalen-1-yloxy-3-(propan-2-ylamino)propan-2-ol	CC(C)NCC(COC1=CC=CC2=CC=CC=C21)O	CHEMBL277041	4946
ND_nw_185	16641448	Pyrazofurin	Drug	5-[(2S,3R,4S,5R)-3,4-dihydroxy-5-(hydroxymethyl)oxolan-2-yl]-4-hydroxy-1H-pyrazole-3-carboxamide	C([C@@H]1[C@H]([C@H]([C@@H](O1)C2=C(C(=NN2)C(=O)N)O)O)O)O	CHEMBL2105330	35595
ND_nw_186	19264786	Quinacrine dihydrochloride dihydrate	Drug	4-N-(6-chloro-2-methoxyacridin-9-yl)-1-N,1-N-diethylpentane-1,4-diamine;dihydrate;dihydrochloride	CCN(CC)CCCC(C)NC1=C2C=C(C=CC2=NC3=C1C=CC(=C3)Cl)OC.O.O.Cl.Cl	CHEMBL2105615	2725002
ND_nw_187	19264786	Quinacrine	Drug	4-N-(6-chloro-2-methoxyacridin-9-yl)-1-N,1-N-diethylpentane-1,4-diamine	CCN(CC)CCCC(C)NC1=C2C=C(C=CC2=NC3=C1C=CC(=C3)Cl)OC	CHEMBL7568	237
ND_nw_188	29425244	R1479	Drug	4-amino-1-[(2R,3R,4S,5R)-5-azido-3,4-dihydroxy-5-(hydroxymethyl)oxolan-2-yl]pyrimidin-2-one	C1=CN(C(=O)N=C1N)[C@H]2[C@@H]([C@@H]([C@](O2)(CO)N=[N+]=[N-])O)O	CHEMBL393857	457388
ND_nw_189	29425244	R1479-TP	Drug	[[(2R,3S,4R,5R)-5-(4-amino-2-oxopyrimidin-1-yl)-2-azido-3,4-dihydroxyoxolan-2-yl]methoxy-hydroxyphosphoryl] phosphono hydrogen phosphate	C1=CN(C(=O)N=C1N)[C@H]2[C@@H]([C@@H]([C@](O2)(COP(=O)(O)OP(=O)(O)OP(=O)(O)O)N=[N+]=[N-])O)O	CHEMBL3417270	11656590
ND_nw_190	26029193	Rapamycin	Drug	(1R,9S,12S,15R,16E,18R,19R,21R,23S,24E,26E,28E,30S,32S,35R)-1,18-dihydroxy-12-[(2R)-1-[(1S,3R,4R)-4-hydroxy-3-methoxycyclohexyl]propan-2-yl]-19,30-dimethoxy-15,17,21,23,29,35-hexamethyl-11,36-dioxa-4-azatricyclo[30.3.1.0⁴,⁹]hexatriaconta-16,24,26,28-tetraene-2,3,10,14,20-pentone	C[C@@H]1CC[C@H]2C[C@@H](/C(=C/C=C/C=C/[C@H](C[C@H](C(=O)[C@@H]([C@@H](/C(=C/[C@H](C(=O)C[C@H](OC(=O)[C@@H]3CCCCN3C(=O)C(=O)[C@@]1(O2)O)[C@H](C)C[C@@H]4CC[C@H]([C@@H](C4)OC)O)C)/C)O)OC)C)C)/C)OC	NA	5284616
ND_nw_191	11409437	Ribavirin	Drug	1-[(2R,3R,4S,5R)-3,4-dihydroxy-5-(hydroxymethyl)oxolan-2-yl]-1,2,4-triazole-3-carboxamide	C1=NC(=NN1[C@H]2[C@@H]([C@@H]([C@H](O2)CO)O)O)C(=O)N	CHEMBL1643	37542
ND_nw_192	20668647	Rottlerin	Drug	(E)-1-[6-[(3-acetyl-2,4,6-trihydroxy-5-methylphenyl)methyl]-5,7-dihydroxy-2,2-dimethylchromen-8-yl]-3-phenylprop-2-en-1-one	CC1=C(C(=C(C(=C1O)C(=O)C)O)CC2=C(C3=C(C(=C2O)C(=O)/C=C/C4=CC=CC=C4)OC(C=C3)(C)C)O)O	CHEMBL34241	5281847
ND_nw_193	26029193	RSV604	Drug	1-(2-fluorophenyl)-3-[(3S)-2-oxo-5-phenyl-1,3-dihydro-1,4-benzodiazepin-3-yl]urea	C1=CC=C(C=C1)C2=N[C@@H](C(=O)NC3=CC=CC=C32)NC(=O)NC4=CC=CC=C4F	CHEMBL223402	5279172
ND_nw_194	20668647	Ryanodine	Drug	(1R,2R,3S,6S,7S,9S,10R,11S,12R,13S,14R)-2,6,9,11,13,14-hexahydroxy-3,7,10-trimethyl-11-(propan-2-yl)-15-oxapentacyclo[7.5.1.0^{1,6}.0^{7,13}.0^{10,14}]pentadecan-12-yl 1H-pyrrole-2-carboxylate	C[C@H]1CC[C@@]2([C@@]3(C[C@]4([C@@]5([C@]([C@H]([C@@]3([C@]5([C@]2([C@@H]1O)O4)O)O)OC(=O)C6=CC=CN6)(C(C)C)O)C)O)C)O	NA	11317883
ND_nw_195	NA	Selenium	Drug	selenium	[Se]	CHEMBL1235891	6326970
ND_nw_196	NA	Silymarin	Drug	(2R,3R)-3,5,7-trihydroxy-2-[(2R,3R)-3-(4-hydroxy-3-methoxyphenyl)-2-(hydroxymethyl)-2,3-dihydro-1,4-benzodioxin-6-yl]-2,3-dihydrochromen-4-one	COC1=C(C=CC(=C1)[C@@H]2[C@H](OC3=C(O2)C=C(C=C3)[C@@H]4[C@H](C(=O)C5=C(C=C(C=C5O4)O)O)O)CO)O	CHEMBL431701	31553
ND_nw_197	24501399	Solvent Violet 9	Drug	tris[4-(dimethylamino)phenyl]methanol	CN(C)C1=CC=C(C=C1)C(C2=CC=C(C=C2)N(C)C)(C3=CC=C(C=C3)N(C)C)O	CHEMBL592105	68050
ND_nw_198	28904190	Tetrahydrofolic acid	Drug	(2S)-2-[[4-[(2-amino-4-oxo-5,6,7,8-tetrahydro-1H-pteridin-6-yl)methylamino]benzoyl]amino]pentanedioic acid	C1C(NC2=C(N1)NC(=NC2=O)N)CNC3=CC=C(C=C3)C(=O)N[C@@H](CCC(=O)O)C(=O)O	CHEMBL91866	91443
ND_nw_199	20668647	Tetrandine	Drug	(1S,14S)-9,20,21,25-tetramethoxy-15,30-dimethyl-7,23-dioxa-15,30-diazaheptacyclo[22.6.2.2³,⁶.1⁸,¹².1¹⁴,¹⁸.0²⁷,³¹.0²²,³³]hexatriaconta-3,5,8,10,12(34),18,20,22(33),24,26,31,35-dodecaene	CN1CCC2=CC(=C3C=C2[C@@H]1CC4=CC=C(C=C4)OC5=C(C=CC(=C5)C[C@H]6C7=C(O3)C(=C(C=C7CCN6C)OC)OC)OC)OC	CHEMBL176045	73078
ND_nw_200	20668647	Thapsigargin	Drug	[(3S,3aR,4S,6S,6aR,7S,8S,9bS)-6-acetyloxy-4-butanoyloxy-3,3a-dihydroxy-3,6,9-trimethyl-8-[(Z)-2-methylbut-2-enoyl]oxy-2-oxo-4,5,6a,7,8,9b-hexahydroazuleno[4,5-b]furan-7-yl] octanoate	CCCCCCCC(=O)O[C@H]1[C@H]2C(=C([C@@H]1OC(=O)/C(=C\C)/C)C)[C@H]3[C@]([C@H](C[C@]2(C)OC(=O)C)OC(=O)CCC)([C@](C(=O)O3)(C)O)O	CHEMBL96926	446378
ND_nw_201	NA	Tryptophan	Drug	(2S)-2-amino-3-(1H-indol-3-yl)propanoic acid	C1=CC=C2C(=C1)C(=CN2)C[C@@H](C(=O)O)N	CHEMBL54976	6305
ND_nw_202	19806178	U-0126	Drug	(2Z,3Z)-2,3-bis[amino-(2-aminophenyl)sulfanylmethylidene]butanedinitrile	C1=CC=C(C(=C1)N)S/C(=C(/C(=C(/SC2=CC=CC=C2N)\N)/C#N)\C#N)/N	CHEMBL34704	3006531
ND_nw_203	20668647	U73122	Drug	1-[6-[[(8R,9S,13S,14S,17S)-3-methoxy-13-methyl-6,7,8,9,11,12,14,15,16,17-decahydrocyclopenta[a]phenanthren-17-yl]amino]hexyl]pyrrole-2,5-dione	C[C@]12CC[C@H]3[C@H]([C@@H]1CC[C@@H]2NCCCCCCN4C(=O)C=CC4=O)CCC5=C3C=CC(=C5)OC	CHEMBL1256678	104794
ND_nw_204	20668647	Verapamil	Drug	2-(3,4-dimethoxyphenyl)-5-[2-(3,4-dimethoxyphenyl)ethyl-methylamino]-2-propan-2-ylpentanenitrile	CC(C)C(CCCN(C)CCC1=CC(=C(C=C1)OC)OC)(C#N)C2=CC(=C(C=C2)OC)OC	CHEMBL6966	2520
ND_nw_205	20668647	Xestospongin C	Drug	(1R,8S,10R,15S,22S,29R)-9,30-dioxa-11,25-diazapentacyclo[20.6.2.2^{8,11}.0^{10,15}.0^{25,29}]dotriacontane	C1CCC[C@H]2CCN3CCC[C@@H]([C@H]3O2)CCCCCC[C@H]4CCN5CCC[C@H]([C@H]5O4)CC1	NA	5311502
ND_nw_206	16641448	Poly(I)-poly(C12U)	Derivative of inosinic acid	[(2R,3S,4R,5R)-5-(4-amino-2-oxopyrimidin-1-yl)-3,4-dihydroxyoxolan-2-yl]methyl dihydrogen phosphate;[(2R,3S,4R,5R)-3,4-dihydroxy-5-(6-oxo-3H-purin-9-yl)oxolan-2-yl]methyl dihydrogen phosphate;[(2R,3S,4R,5R)-5-(2,4-dioxopyrimidin-1-yl)-3,4-dihydroxyoxolan-2-yl]methyl dihydrogen phosphate	C1=CN(C(=O)N=C1N)[C@H]2[C@@H]([C@@H]([C@H](O2)COP(=O)(O)O)O)O.C1=CN(C(=O)NC1=O)[C@H]2[C@@H]([C@@H]([C@H](O2)COP(=O)(O)O)O)O.C1=NC(=O)C2=C(N1)N(C=N2)[C@H]3[C@@H]([C@@H]([C@H](O3)COP(=O)(O)O)O)O	NA	38077

## Sheet: Table S2
Table S2. ADME and pharmacokinetics properties of NiV inhibitors
Molecule	Canonical SMILES	Formula	MW	Heavy atoms	Aromatic heavy atoms	Fraction Csp3	Rotatable bonds	H-bond acceptors	H-bond donors	MR	TPSA	iLOGP	XLOGP3	WLOGP	MLOGP	Silicos-IT Log P	Consensus Log P	ESOL Log S	ESOL Solubility (mg/ml)	ESOL Solubility (mol/l)	ESOL Class	Ali Log S	Ali Solubility (mg/ml)	Ali Solubility (mol/l)	Ali Class	Silicos-IT LogSw	Silicos-IT Solubility (mg/ml)	Silicos-IT Solubility (mol/l)	Silicos-IT class	GI absorption	BBB permeant	Pgp substrate	CYP1A2 inhibitor	CYP2C19 inhibitor	CYP2C9 inhibitor	CYP2D6 inhibitor	CYP3A4 inhibitor	log Kp (cm/s)	Lipinski violations	Ghose violations	Veber violations	Egan violations	Muegge violations	Bioavailability Score	PAINS alerts	Brenk alerts	Leadlikeness violations	Synthetic Accessibility
ND_nw_1	C=CCc1cccc2c1oc(=O)c(c2)C(=O)Nc1ccccc1C(=O)O	C20H15NO5	349.34	26	16	0.05	6	5	2	97.76	96.61	2.17	4.1	3.28	2.71	3.8	3.21	-4.65	0.00785	2.25e-05	Moderately soluble	-5.83	0.000511	1.46e-06	Moderately soluble	-6.31	0.00017	4.85e-07	Poorly soluble	High	No	No	Yes	No	Yes	No	No	-5.52	0	0	0	0	0	0.56	0	2	1	3.17
ND_nw_2	COc1ccc(cc1O)/C=C\1/SC(=N)NC1=O	C11H10N2O3S	250.27	17	6	0.09	2	4	3	70.65	107.71	1.66	1.9	1.05	0.4	1.86	1.37	-2.72	0.479	0.00191	Soluble	-3.78	0.0411	0.000164	Soluble	-2.9	0.315	0.00126	Soluble	High	No	No	Yes	No	No	No	No	-6.48	0	0	0	0	0	0.55	0	2	0	2.86
ND_nw_3	O1CCN(CC1)c1nc(N/N=C/c2cccnc2)nc(n1)Nc1ccccc1	C19H20N8O	376.42	28	18	0.21	6	6	2	110.37	100.45	2.92	2.81	1.72	1.11	1.52	2.02	-4.02	0.0356	9.47e-05	Moderately soluble	-4.58	0.00998	2.65e-05	Moderately soluble	-6.27	0.000204	5.42e-07	Poorly soluble	High	No	Yes	Yes	No	Yes	Yes	Yes	-6.6	0	0	0	0	0	0.55	0	1	1	3.15
ND_nw_4	COc1cc(/C=N/Nc2cc(nc(n2)N2CCOCC2)N2CCOCC2)ccc1O	C20H26N6O4	414.46	30	12	0.45	6	7	2	119.48	104.57	2.95	1.93	0.36	0.25	1.34	1.37	-3.53	0.124	0.000298	Soluble	-3.75	0.0737	0.000178	Soluble	-4.15	0.0294	7.1e-05	Moderately soluble	High	No	Yes	No	No	No	No	Yes	-7.46	0	0	0	0	0	0.55	1	1	1	3.67
ND_nw_5	CCOC(=O)C1=C(C)N=c2n(C1c1ccccc1)c(=O)/c(=C\c1cc(Br)ccc1OC(=O)C)/s2	C25H21BrN2O5S	541.41	34	17	0.2	7	6	0	136.24	115.2	4.2	4.91	3.11	3.43	6.51	4.43	-6.2	0.000343	6.34e-07	Poorly soluble	-7.07	4.66e-05	8.6e-08	Poorly soluble	-7.64	1.23e-05	2.28e-08	Poorly soluble	High	No	No	Yes	Yes	Yes	No	Yes	-6.12	1	2	0	0	0	0.55	0	1	2	4.84
ND_nw_6	Oc1ccc2c(c1)o/c(=N\c1sc3c(c1C(=O)N)CCCC3)/c(c2)C(=O)N	C19H17N3O4S	383.42	27	15	0.21	3	5	3	101.4	160.15	1.98	2.6	2.51	1.38	4.05	2.5	-4.07	0.0328	8.54e-05	Moderately soluble	-5.61	0.000936	2.44e-06	Moderately soluble	-5.19	0.00246	6.43e-06	Moderately soluble	Low	No	No	Yes	No	Yes	No	No	-6.79	0	0	1	1	1	0.55	0	0	1	3.76
ND_nw_7	CCn1cc(C(=O)NCc2ccccn2)c(=O)c2c1ccc(c2)C(F)(F)F	C19H16F3N3O2	375.34	27	16	0.21	6	6	1	94.56	63.99	3.13	3.45	4.37	1.89	3.95	3.36	-4.38	0.0155	4.14e-05	Moderately soluble	-4.48	0.0126	3.35e-05	Moderately soluble	-6.95	4.18e-05	1.11e-07	Poorly soluble	High	Yes	No	Yes	Yes	Yes	Yes	Yes	-6.14	0	0	0	0	0	0.55	0	0	1	2.55
ND_nw_8	CCn1cc(C(=O)NCc2ccccn2)c(=O)c2c1ccc(c2)F	C18H16FN3O2	325.34	24	16	0.17	5	4	1	89.51	63.99	2.58	2.66	2.75	1.43	3.3	2.54	-3.7	0.0655	0.000201	Soluble	-3.66	0.072	0.000221	Soluble	-6.38	0.000136	4.17e-07	Poorly soluble	High	Yes	No	Yes	Yes	Yes	Yes	Yes	-6.4	0	0	0	0	0	0.55	0	0	0	2.43
ND_nw_9	OCc1ccccc1NC(=O)c1cn(CC)c2c(c1=O)ccc(c2)C(F)(F)F	C20H17F3N2O3	390.36	28	16	0.2	6	6	2	99.62	71.33	2.74	3.66	4.59	2.37	4.04	3.48	-4.59	0.00997	2.55e-05	Moderately soluble	-4.85	0.00555	1.42e-05	Moderately soluble	-6.74	7.14e-05	1.83e-07	Poorly soluble	High	Yes	No	Yes	Yes	Yes	Yes	Yes	-6.08	0	0	0	0	0	0.55	0	0	2	2.64
ND_nw_10	COc1ccc(cc1)CNC(=O)c1cn(CC)c2c(c1=O)cc(cc2)C(F)(F)F	C21H19F3N2O3	404.38	29	16	0.24	7	6	1	103.25	60.33	3.09	4.45	4.98	2.59	4.59	3.94	-5.1	0.00323	8e-06	Moderately soluble	-5.44	0.00148	3.67e-06	Moderately soluble	-7.43	1.51e-05	3.72e-08	Poorly soluble	High	Yes	No	Yes	Yes	Yes	Yes	Yes	-5.61	0	0	0	0	0	0.55	0	0	2	2.58
ND_nw_11	OC[C@H]1C=C([C@@H]([C@@H]1O)O)n1cnc2c1c(Br)cnc2N	C12H13BrN4O3	341.16	20	9	0.33	2	5	4	76.62	117.42	0.58	-0.52	-0.03	-0.4	-0.61	-0.2	-1.83	5.06	0.0148	Very soluble	-1.48	11.4	0.0333	Very soluble	-1.3	17.1	0.05	Soluble	High	No	No	No	No	No	No	No	-8.75	0	0	0	0	0	0.55	0	0	0	3.96
ND_nw_12	CSC[C@H]1N[C@H]([C@@H]([C@@H]1O)O)c1c[nH]c2c1NC=NC2N	C12H19N5O2S	297.38	20	5	0.58	3	5	6	89.12	143.99	1.25	-2.57	-2.46	-0.72	-0.27	-0.95	-0.05	264	0.888	Very soluble	0.09	367	1.24	Highly soluble	-1.42	11.4	0.0383	Soluble	Low	No	No	No	No	No	No	No	-9.94	1	1	1	1	2	0.55	0	0	0	4.56
ND_nw_13	OC[C@@H]1C=C([C@H]([C@H]1O)O)n1cnc2c1c(Br)cnc2N	C12H13BrN4O3	341.16	20	9	0.33	2	5	4	76.62	117.42	0.57	-0.52	-0.03	-0.4	-0.61	-0.2	-1.83	5.06	0.0148	Very soluble	-1.48	11.4	0.0333	Very soluble	-1.3	17.1	0.05	Soluble	High	No	No	No	No	No	No	No	-8.75	0	0	0	0	0	0.55	0	0	0	3.96
ND_nw_14	Cc1cccc(c1)Cc1nn(c2c1c(N)ncn2)C(C)(C)C	C17H21N5	295.38	22	15	0.35	3	3	1	89.71	69.62	2.92	3.05	3.07	2.48	2.78	2.86	-3.9	0.0372	0.000126	Soluble	-4.18	0.0196	6.63e-05	Moderately soluble	-5.49	0.000949	3.21e-06	Moderately soluble	High	Yes	Yes	Yes	Yes	Yes	Yes	Yes	-5.94	0	0	0	0	0	0.55	0	0	0	2.89
ND_nw_15	O[C@H]1CC[C@]2(C(=CC[C@@H]3[C@@H]2CC[C@]2([C@H]3CC[C@@H]2[C@@H](CCCC(O)(C)C)C)C)C1)C	C27H46O2	402.65	29	0	0.93	5	2	2	124.81	40.46	4.55	6.78	6.5	5.41	5.64	5.78	-6.28	0.000212	5.27e-07	Poorly soluble	-7.44	1.47e-05	3.66e-08	Poorly soluble	-5.19	0.00261	6.49e-06	Moderately soluble	High	No	No	No	No	No	No	No	-3.94	1	2	0	1	1	0.55	0	1	2	6.02
ND_nw_16	O[C@H]1CCC(=C)/C(=C\C=C\2/CCC[C@]3([C@H]2CC[C@@H]3[C@@H](CCCC(O)(C)C)C)C)/C1	C27H44O2	400.64	29	0	0.78	6	2	2	126.24	40.46	4.72	6.18	6.73	5.21	6.69	5.91	-5.82	0.000605	1.51e-06	Moderately soluble	-6.81	6.15e-05	1.54e-07	Poorly soluble	-5.42	0.00153	3.81e-06	Moderately soluble	High	No	No	No	No	No	No	No	-4.36	1	2	0	1	1	0.55	0	0	2	6.06
ND_nw_17	NCCOB(c1ccccc1)c1ccccc1	C14H16BNO	225.09	17	12	0.14	5	2	1	72.37	35.25	0	2.67	0.77	2.41	1.38	1.45	-3.11	0.175	0.000776	Soluble	-3.06	0.195	0.000867	Soluble	-5.15	0.00158	7.03e-06	Moderately soluble	High	Yes	No	Yes	No	No	Yes	No	-5.78	0	0	0	0	0	0.55	0	1	1	3.05
ND_nw_18	Nc1ccc2c(c1)nc(o2)Cc1ccccc1	C14H12N2O	224.26	17	15	0.07	2	2	1	67.87	52.05	2.28	3.04	3.01	2.19	3.04	2.71	-3.67	0.0483	0.000216	Soluble	-3.8	0.0356	0.000159	Soluble	-5.48	0.000736	3.28e-06	Moderately soluble	High	Yes	Yes	Yes	Yes	No	Yes	Yes	-5.51	0	0	0	0	0	0.55	0	1	1	2.6
ND_nw_19	OC[C@]1(O[C@H](C([C@@H]1O)(F)F)n1ccc(nc1=O)N)N=[N+]=[N-]	C9H10F2N6O4	304.21	21	6	0.56	3	10	3	59.68	160.35	0.84	-0.55	-0.13	-0.86	-2.12	-0.56	-1.39	12.3	0.0405	Very soluble	-2.35	1.37	0.00449	Soluble	-0.69	62.5	0.206	Soluble	Low	No	No	No	No	No	No	No	-8.55	0	0	1	1	1	0.11	1	3	0	4.05
ND_nw_20	O=C(c1cc(nn1C)C(F)(F)F)Nc1ccc(cc1)S(=O)(=O)N1CCCC1	C16H17F3N4O3S	402.39	27	11	0.38	6	8	1	94.92	92.68	2.51	1.96	4.14	1.62	1.27	2.3	-3.48	0.135	0.000335	Soluble	-3.53	0.118	0.000294	Soluble	-4.49	0.013	3.22e-05	Moderately soluble	High	No	No	No	Yes	Yes	No	No	-7.36	0	0	0	0	0	0.55	0	0	1	2.77
ND_nw_21	[N-]=[N+]=N[C@]1(CO)O[C@H]([C@@H]([C@@H]1O)F)n1ccc(nc1=O)N	C9H11FN6O4	286.22	20	6	0.56	3	9	3	59.6	160.35	0.82	-0.81	-0.84	-1.01	-2.56	-0.88	-1.13	21.3	0.0744	Very soluble	-2.08	2.39	0.00836	Soluble	-0.2	182	0.637	Soluble	Low	No	No	No	No	No	No	No	-8.62	0	1	1	1	1	0.11	1	3	0	4.21
ND_nw_22	CC(=O)Nc1ccc(cc1)/C(=N/Nc1nc(Nc2ccccc2)nc(n1)N1CCOCC1)/C	C23H26N8O2	446.5	33	18	0.26	8	6	3	131.7	116.66	3.57	3.28	2.48	1.82	1.98	2.63	-4.55	0.0126	2.82e-05	Moderately soluble	-5.4	0.00176	3.94e-06	Moderately soluble	-7.35	1.99e-05	4.47e-08	Poorly soluble	High	No	Yes	No	No	Yes	Yes	Yes	-6.69	0	1	0	0	0	0.55	0	1	2	3.45
ND_nw_23	Oc1ccc(cc1)/C=N/Nc1nc(Nc2ccccc2)nc(n1)N1CCOCC1	C20H21N7O2	391.43	29	18	0.2	6	6	3	114.6	107.79	3.04	3.53	2.03	1.2	1.59	2.28	-4.55	0.0109	2.79e-05	Moderately soluble	-5.48	0.0013	3.33e-06	Moderately soluble	-6.05	0.000348	8.89e-07	Poorly soluble	High	No	No	Yes	No	Yes	Yes	Yes	-6.18	0	0	0	0	0	0.55	1	1	2	3.23
ND_nw_24	Cc1cc(=O)c(c(o1)C(=O)NCc1ccc(cc1)c1ccccc1)O	C20H17NO4	335.35	25	18	0.1	5	4	2	94.89	79.54	2.92	3.51	3.1	1.47	4.04	3.01	-4.33	0.0156	4.64e-05	Moderately soluble	-4.86	0.00459	1.37e-05	Moderately soluble	-7.16	2.34e-05	6.97e-08	Poorly soluble	High	No	No	Yes	Yes	Yes	Yes	Yes	-5.85	0	0	0	0	0	0.55	0	0	1	3.06
ND_nw_25	OC(=O)CCCc1c[nH]c2c1cccc2	C12H13NO2	203.24	15	9	0.25	4	2	2	59.46	53.09	1.42	2.3	2.58	1.69	2.91	2.18	-2.73	0.379	0.00187	Soluble	-3.05	0.18	0.000886	Soluble	-3.88	0.027	0.000133	Soluble	High	Yes	No	Yes	No	No	No	No	-5.91	0	0	0	0	0	0.56	0	0	1	1.59
ND_nw_26	[N-]=[N+]=N[C@]1(CO)O[C@H]([C@@H]([C@@H]1O)O)n1ccc(nc1=O)N	C9H12N6O5	284.23	20	6	0.56	3	9	4	60.71	180.58	0.84	-1.83	-2.24	-2.33	-3.46	-1.8	-0.47	95.6	0.336	Very soluble	-1.44	10.2	0.0359	Very soluble	0.66	1290	4.54	Soluble	Low	No	No	No	No	No	No	No	-9.33	1	1	1	1	1	0.11	1	3	0	4.17
ND_nw_27	CC/C(=C(\c1ccc(cc1)O)/c1ccc(cc1)OCCN(C)C)/c1ccccc1	C26H29NO2	387.51	29	18	0.23	8	3	1	121.75	32.7	4.29	6.79	5.7	4.49	5.51	5.36	-6.45	0.000137	3.54e-07	Poorly soluble	-7.28	2.02e-05	5.2e-08	Poorly soluble	-8.33	1.81e-06	4.67e-09	Poorly soluble	High	Yes	Yes	No	Yes	No	Yes	Yes	-3.84	1	1	0	0	1	0.55	0	1	3	3.05
ND_nw_28	OC(=O)c1cccc2c1c(=O)c(c[nH]2)C(=O)O	C11H7NO5	233.18	17	10	0	2	5	3	58.49	107.46	0.11	1.37	0.92	0.06	1.34	0.76	-2.45	0.823	0.00353	Soluble	-3.23	0.137	0.00059	Soluble	-2.36	1.01	0.00434	Soluble	High	No	No	No	No	No	No	No	-6.75	0	0	0	0	0	0.56	0	0	1	1.77
ND_nw_29	CSC[C@H]1O[C@H]([C@@H]([C@@H]1O)O)n1cnc2c1ncnc2N	C11H15N5O3S	297.33	20	9	0.55	3	6	3	73.91	144.61	1.27	-0.27	-0.93	-1.25	-1.33	-0.5	-1.65	6.68	0.0225	Very soluble	-2.31	1.46	0.00492	Soluble	-0.65	66.1	0.222	Soluble	Low	No	No	No	No	No	No	No	-8.31	0	1	1	1	0	0.55	0	0	0	4.12
ND_nw_30	CSC[C@H]1O[C@H]([C@@H]([C@@H]1O)O)n1ccc2c1ncnc2N	C12H16N4O3S	296.35	20	9	0.5	3	5	3	76.12	131.72	1.56	-0.32	-0.32	-0.18	-0.81	-0.01	-1.61	7.26	0.0245	Very soluble	-1.99	3.07	0.0103	Very soluble	-1.03	27.9	0.0942	Soluble	High	No	No	No	No	No	No	No	-8.33	0	0	0	1	0	0.55	0	0	0	4.01
ND_nw_31	OC[C@H]1O[C@H]([C@@H]([C@@H]1O)O)n1cc(F)c(=O)[nH]c1=O	C9H11FN2O6	262.19	18	6	0.56	2	7	4	54.23	124.78	0.45	-2.39	-2.62	-1.41	-0.95	-1.39	-0.07	221	0.842	Very soluble	0.31	534	2.03	Highly soluble	0.47	770	2.94	Soluble	Low	No	No	No	No	No	No	No	-9.6	0	1	0	0	1	0.55	0	0	0	3.89
ND_nw_32	CCN(c1nc(N)c(nc1Cl)C(=O)N=C(N)N)C(C)C	C11H18ClN7O	299.76	20	6	0.45	5	4	3	79.37	136.51	1.07	1.27	0.37	0.52	-0.14	0.62	-2.39	1.22	0.00407	Soluble	-3.74	0.0551	0.000184	Soluble	-2.17	2	0.00668	Soluble	High	No	No	Yes	No	No	No	No	-7.23	0	0	0	1	0	0.55	0	2	0	3.36
ND_nw_33	CCN(c1nc(N)c(nc1Cl)C(=O)N=C(N)N)C(C)C	C11H18ClN7O	299.76	20	6	0.45	5	4	3	79.37	136.51	1.07	1.27	0.37	0.52	-0.14	0.62	-2.39	1.22	0.00407	Soluble	-3.74	0.0551	0.000184	Soluble	-2.17	2	0.00668	Soluble	High	No	No	Yes	No	No	No	No	-7.23	0	0	0	1	0	0.55	0	2	0	3.36
ND_nw_34	O[C@@H]1[C@@H](O)C[C@H]([C@@H]1O)n1cnc2c1ncnc2N	C10H13N5O3	251.24	18	9	0.5	1	6	4	61.59	130.31	0.39	-1.19	-1.56	-1.94	-2.13	-1.29	-0.95	28.1	0.112	Very soluble	-1.05	22.2	0.0885	Very soluble	0.27	469	1.87	Soluble	Low	No	No	No	No	No	No	No	-8.68	0	1	0	0	0	0.55	0	0	0	3.52
ND_nw_35	CC(=O)OC[C@H]1O[C@H]([C@@H]([C@@H]1O)O)n1ncc(=O)[nH]c1=O	C10H13N3O7	287.23	20	6	0.6	4	8	3	61.8	143.74	0.9	-2.12	-3.21	-1.54	-1.5	-1.49	-0.24	164	0.571	Very soluble	-0.37	123	0.427	Very soluble	0.48	861	3	Soluble	Low	No	No	No	No	No	No	No	-9.56	0	1	1	1	1	0.55	0	0	0	4.05
ND_nw_36	OC[C@H]1O[C@H]([C@@H]([C@@H]1O)O)n1ncc(=O)[nH]c1=O	C8H11N3O6	245.19	17	6	0.62	2	7	4	52.06	137.67	0.32	-2.14	-3.78	-2.52	-1.86	-2	-0.14	177	0.723	Very soluble	-0.22	147	0.6	Very soluble	1.12	3210	13.1	Soluble	Low	No	No	No	No	No	No	No	-9.32	0	1	0	1	1	0.55	0	0	1	3.88
ND_nw_37	NC(=O)C1CCN(CC1)c1cc2n(cc(c(=O)c2cc1F)C(=O)O)C1CC1	C19H20FN3O4	373.38	27	10	0.42	4	5	2	101.05	105.63	2.02	1.23	1.85	1.28	1.63	1.6	-2.94	0.429	0.00115	Soluble	-3.05	0.336	0.0009	Soluble	-3.06	0.323	0.000865	Soluble	High	No	Yes	No	No	No	No	No	-7.7	0	0	0	0	0	0.56	0	0	1	3.08
ND_nw_38	NC(=O)C1CCN(CC1)c1cc2c(cc1F)c(=O)c(cn2C1CC1)C(=O)NCc1ccc(cc1Cl)Cl	C26H25Cl2FN4O3	531.41	36	16	0.35	7	4	2	141.59	97.43	3.5	3.73	4.24	3.08	4.58	3.82	-5.35	0.00237	4.45e-06	Moderately soluble	-5.47	0.00181	3.41e-06	Moderately soluble	-7.68	1.1e-05	2.07e-08	Poorly soluble	High	No	Yes	Yes	Yes	Yes	Yes	Yes	-6.89	1	2	0	0	0	0.55	0	0	2	3.83
ND_nw_39	CCOC(=O)C1CCN(CC1)c1cc2n(CC)cc(c(=O)c2cc1F)C(=O)O	C20H23FN2O5	390.41	28	10	0.45	6	6	1	106.35	88.84	3.27	2.62	2.68	1.91	2.74	2.64	-3.78	0.0649	0.000166	Soluble	-4.14	0.0286	7.32e-05	Moderately soluble	-4.13	0.0287	7.36e-05	Moderately soluble	High	No	No	No	Yes	Yes	No	No	-6.82	0	0	0	0	0	0.56	0	0	1	3.28
ND_nw_40	COc1ccc(cc1)CNC(=O)c1cn(CC)c2c(c1=O)cc(c(c2)Cl)F	C20H18ClFN2O3	388.82	27	16	0.2	6	4	1	103.22	60.33	3.08	3.63	4.02	2.64	4.57	3.59	-4.58	0.0102	2.63e-05	Moderately soluble	-4.58	0.0101	2.6e-05	Moderately soluble	-7.45	1.38e-05	3.54e-08	Poorly soluble	High	Yes	No	Yes	Yes	Yes	Yes	Yes	-6.09	0	0	0	0	0	0.55	0	0	2	2.55
ND_nw_41	CCCCCCCCc1ccc2c3c1[nH]cc3C[C@@H](CO)NC(=O)[C@@H](N2C)C(C)C	C25H39N3O2	413.6	30	9	0.64	9	2	3	133.83	68.36	3.97	6.35	3.8	2.92	5.48	4.51	-6.03	0.000384	9.27e-07	Poorly soluble	-7.58	1.1e-05	2.65e-08	Poorly soluble	-7.38	1.73e-05	4.18e-08	Poorly soluble	High	Yes	No	No	No	No	Yes	Yes	-4.31	0	1	0	0	1	0.55	0	0	3	4.68
ND_nw_42	Nc1ccc2c(c1)c1ccccc1[nH]2	C12H10N2	182.22	14	13	0	0	0	2	60.21	41.81	1.41	2.71	2.91	2.17	2.85	2.41	-3.36	0.0788	0.000432	Soluble	-3.24	0.105	0.000574	Soluble	-4.6	0.00459	2.52e-05	Moderately soluble	High	Yes	Yes	Yes	No	No	No	Yes	-5.49	0	0	0	0	1	0.55	0	1	1	1.3
ND_nw_43	CNc1ccc2c(c1C(=O)O)nc(o2)C[C@@H]1OC2(CC[C@@H]1C)O[C@@H]([C@@H](C[C@H]2C)C)C(C(=O)c1ccc[nH]1)C	C29H37N3O6	523.62	38	14	0.55	7	7	3	144.58	126.68	3.17	5.95	5.34	0.92	4.44	3.96	-6.65	0.000118	2.26e-07	Poorly soluble	-8.39	2.15e-06	4.11e-09	Poorly soluble	-7.01	5.07e-05	9.68e-08	Poorly soluble	Low	No	Yes	No	No	No	No	Yes	-5.27	1	3	0	0	1	0.56	0	0	2	6.41
ND_nw_44	O=S(=O)(C1=Cc2c(CC1)cccc2)Nc1ccc(cc1)n1cnnn1	C17H15N5O2S	353.4	25	17	0.12	4	5	1	94.69	98.15	2.24	2.55	3.17	2.37	0.82	2.23	-3.88	0.0469	0.000133	Soluble	-4.26	0.0195	5.51e-05	Moderately soluble	-5.49	0.00113	3.21e-06	Moderately soluble	High	No	No	Yes	Yes	No	No	No	-6.65	0	0	0	0	0	0.55	0	0	1	3.4
ND_nw_45	Fc1ccc(cc1F)S(=O)(=O)Nc1ccc(cc1)n1cnnn1	C13H9F2N5O2S	337.3	23	17	0	4	7	1	76.18	98.15	1.7	1.95	3.47	2.5	0.78	2.08	-3.44	0.122	0.000361	Soluble	-3.64	0.078	0.000231	Soluble	-5.2	0.00211	6.25e-06	Moderately soluble	High	No	No	No	Yes	No	No	No	-6.97	0	0	0	0	0	0.55	0	0	0	2.56
ND_nw_46	Clc1cccc(c1)S(=O)(=O)N1CCc2c1ccc(c2)S(=O)(=O)N(C)C	C16H17ClN2O4S2	400.9	25	12	0.25	4	5	0	100.05	91.52	2.8	2.44	4.12	1.79	1.04	2.44	-3.95	0.0446	0.000111	Soluble	-4.01	0.0396	9.88e-05	Moderately soluble	-5.3	0.00201	5.01e-06	Moderately soluble	High	No	No	No	Yes	Yes	Yes	Yes	-7.01	0	0	0	0	0	0.55	0	0	1	2.94
ND_nw_47	CC(NCC(Cn1c2ccccc2c2c1c1cnn(c1CC2)c1ccccc1)O)C	C25H28N4O	400.52	30	20	0.32	6	3	2	121.57	55.01	3.67	3.65	3.95	2.99	3.81	3.61	-4.72	0.00763	1.91e-05	Moderately soluble	-4.49	0.0128	3.21e-05	Moderately soluble	-7.13	2.94e-05	7.33e-08	Poorly soluble	High	Yes	Yes	Yes	No	Yes	Yes	Yes	-6.15	0	0	0	0	0	0.55	0	0	2	4.29
ND_nw_48	NCc1c(C)n(c2c1cccc2)CC(=O)NCc1ccc2c(c1)OCO2	C20H17N3O3	347.37	26	15	0.2	5	4	1	96.05	76.28	2.86	2.87	2.71	1.4	3.28	2.62	-3.9	0.0439	0.000126	Soluble	-4.13	0.0257	7.39e-05	Moderately soluble	-5.97	0.000369	1.06e-06	Moderately soluble	High	Yes	Yes	Yes	Yes	Yes	Yes	Yes	-6.38	0	0	0	0	0	0.55	0	0	0	2.77
ND_nw_49	NCSc1ccc(cc1)NC(=O)CSc1nc2c([nH]1)cccc2	C16H12N4OS2	340.42	23	15	0.06	6	3	2	93.12	132.17	1.62	3.8	3.68	2.6	3.18	2.98	-4.43	0.0126	3.7e-05	Moderately soluble	-6.27	0.000183	5.37e-07	Poorly soluble	-6.11	0.000266	7.82e-07	Poorly soluble	Low	No	No	Yes	Yes	Yes	Yes	Yes	-5.68	0	0	0	1	0	0.55	0	1	1	2.5
ND_nw_50	Clc1cccc(c1)NC(=O)c1cc2ccccc2nc1N	C16H12ClN3O	297.74	21	16	0	3	2	2	85.37	68.01	2.28	3.86	3.54	2.92	2.99	3.12	-4.48	0.00978	3.28e-05	Moderately soluble	-4.98	0.00308	1.04e-05	Moderately soluble	-6.46	0.000102	3.43e-07	Poorly soluble	High	Yes	No	Yes	Yes	Yes	Yes	Yes	-5.38	0	0	0	0	0	0.55	0	0	1	2
ND_nw_51	NCN(c1nc(NC(C)C)nc(n1)NC(C)C)CC(=O)OC	C13H21N7O2	307.35	22	6	0.62	8	6	2	82.52	116.06	3.03	2.64	0.59	-0.25	-0.16	1.17	-3.08	0.254	0.000827	Soluble	-4.73	0.00575	1.87e-05	Moderately soluble	-2.92	0.37	0.0012	Soluble	High	No	Yes	Yes	Yes	No	No	No	-6.3	0	0	0	0	0	0.55	0	2	1	3.21
ND_nw_52	C1CCN(C1)c1ccc(cc1)NCc1ccc2c(c1)OCO2	C18H20N2O2	296.36	22	12	0.33	4	2	1	90.94	33.73	3.27	4.03	2.9	2.75	3.29	3.25	-4.36	0.0131	4.41e-05	Moderately soluble	-4.44	0.0107	3.62e-05	Moderately soluble	-5.56	0.000816	2.75e-06	Moderately soluble	High	Yes	Yes	Yes	No	No	Yes	Yes	-5.25	0	0	0	0	0	0.55	1	0	1	2.37
ND_nw_53	Oc1ccc(cc1)NCc1ccc(s1)C	C12H13NOS	219.3	15	11	0.17	3	1	2	65.1	60.5	2.36	3.16	3.03	2.06	3.71	2.86	-3.54	0.064	0.000292	Soluble	-4.1	0.0174	7.93e-05	Moderately soluble	-4.46	0.0076	3.47e-05	Moderately soluble	High	Yes	No	Yes	Yes	No	No	Yes	-5.39	0	0	0	0	0	0.55	0	1	1	1.93
ND_nw_54	COc1ccc(cc1NC(=O)Nc1ccc(cc1)C(F)(F)F)OC	C16H15F3N2O3	340.3	24	12	0.19	7	6	2	83.15	59.59	2.84	3.57	5.14	2.93	2.96	3.49	-4.11	0.0266	7.82e-05	Moderately soluble	-4.51	0.0106	3.11e-05	Moderately soluble	-6.08	0.000286	8.41e-07	Poorly soluble	High	Yes	No	Yes	Yes	Yes	Yes	No	-5.84	0	0	0	0	0	0.55	0	0	1	2.46
ND_nw_55	Cc1ccc2c(n1)c(ccc2)Nc1nc(=O)c2c(s1)nccc2	C17H12N4OS	320.37	23	20	0.06	2	4	1	93.5	96.01	2.65	3.13	3.65	2.32	4.29	3.21	-4.31	0.0157	4.9e-05	Moderately soluble	-4.82	0.0049	1.53e-05	Moderately soluble	-7.16	2.22e-05	6.92e-08	Poorly soluble	High	No	No	Yes	No	Yes	Yes	Yes	-6.03	0	0	0	0	0	0.55	0	0	0	3.05
ND_nw_56	O=C(c1cc(ccc1Cl)n1cnnc1)Nc1ccc(cc1)c1nc2c([nH]1)cccc2	C22H15ClN6O	414.85	30	26	0	5	4	2	115.67	88.49	2.32	3.77	4.53	2.97	3.68	3.45	-5.1	0.00331	7.97e-06	Moderately soluble	-5.32	0.00198	4.77e-06	Moderately soluble	-8.63	9.79e-07	2.36e-09	Poorly soluble	High	No	Yes	Yes	Yes	Yes	Yes	Yes	-6.15	0	0	0	0	0	0.55	0	0	2	2.57
ND_nw_57	Cc1ccc(cc1)OCCn1c(SCc2nc3c([nH]2)cccc3)nc2c1cccc2	C24H22N4OS	414.52	30	24	0.17	7	3	1	122.64	81.03	2.91	5.34	5.44	3.67	5.24	4.52	-5.9	0.000517	1.25e-06	Moderately soluble	-6.79	6.66e-05	1.61e-07	Poorly soluble	-8.99	4.19e-07	1.01e-09	Poorly soluble	High	No	Yes	Yes	Yes	Yes	Yes	Yes	-5.04	0	0	0	0	1	0.55	0	0	2	3.21
ND_nw_58	C1Oc2c(O1)cc(cc2)Cn1c(nc2c1cccc2)c1ccc2c(c1)OCO2	C22H16N2O4	372.37	28	21	0.14	3	5	0	103.04	54.74	3.45	4.32	4.21	2.98	4.06	3.8	-5.23	0.00221	5.92e-06	Moderately soluble	-5.18	0.00244	6.55e-06	Moderately soluble	-6.97	3.94e-05	1.06e-07	Poorly soluble	High	Yes	Yes	Yes	Yes	Yes	Yes	Yes	-5.5	0	0	0	0	0	0.55	0	0	2	2.8
ND_nw_59	Cc1ccc(cc1NC(=O)c1ccc2c(c1)OCO2)c1nc2c([nH]1)cccc2	C22H17N3O3	371.39	28	21	0.09	4	4	2	106.77	76.24	3.17	4.16	4.33	2.91	4.53	3.82	-5.05	0.00328	8.82e-06	Moderately soluble	-5.47	0.00126	3.4e-06	Moderately soluble	-8.03	3.46e-06	9.31e-09	Poorly soluble	High	No	Yes	Yes	Yes	Yes	Yes	Yes	-5.61	0	0	0	0	0	0.55	0	0	2	2.74
ND_nw_60	COc1ccc(cc1NC(=O)Cn1c(=O)oc2c1cccc2)OC	C17H16N2O5	328.32	24	15	0.18	6	5	1	88.55	82.7	2.91	2.17	2.06	1.25	2.03	2.08	-3.31	0.161	0.000491	Soluble	-3.54	0.0948	0.000289	Soluble	-5.15	0.00234	7.11e-06	Moderately soluble	High	No	No	Yes	No	Yes	No	Yes	-6.76	0	0	0	0	0	0.55	0	0	0	3.2
ND_nw_61	O=C(c1cc(ccc1Cl)n1cnnc1)Nc1scc(n1)c1ccccc1	C18H12ClN5OS	381.84	26	22	0	5	4	1	101.69	100.94	2.22	3.57	4.11	2.52	3.81	3.24	-4.75	0.00675	1.77e-05	Moderately soluble	-5.38	0.00161	4.21e-06	Moderately soluble	-7.04	3.49e-05	9.14e-08	Poorly soluble	High	No	No	Yes	Yes	Yes	Yes	Yes	-6.09	0	0	0	0	0	0.55	0	0	2	2.84
ND_nw_62	Clc1ccc2c(c1)c(cc(n2)c1cccnc1)C(=O)Nc1ccc2c(c1)OCO2	C22H14ClN3O3	403.82	29	22	0.05	4	5	1	110.26	73.34	3.12	4.06	4.74	2.68	4.56	3.83	-5.2	0.00255	6.33e-06	Moderately soluble	-5.3	0.002	4.96e-06	Moderately soluble	-8.65	9.04e-07	2.24e-09	Poorly soluble	High	No	Yes	Yes	Yes	Yes	Yes	Yes	-5.88	0	0	0	0	0	0.55	0	0	2	2.97
ND_nw_63	O=c1cc(nc2n1[nH]c(n2)CCc1ccccc1)c1ccccc1	C19H16N4O	316.36	24	21	0.11	4	3	1	93.3	63.05	2.53	2.64	2.87	3.2	3.74	3	-3.85	0.0449	0.000142	Soluble	-3.61	0.0768	0.000243	Soluble	-7.07	2.68e-05	8.47e-08	Poorly soluble	High	Yes	No	Yes	Yes	Yes	No	No	-6.36	0	0	0	0	0	0.55	0	0	0	2.92
ND_nw_64	c1ccc(cc1)Cn1c2nnc(n2c2c1cccc2)SCc1nc2c([nH]1)cccc2	C23H18N6S	410.49	30	27	0.09	5	3	1	120.09	89.1	2.52	5.3	4.75	4	3.67	4.05	-6.06	0.000357	8.71e-07	Poorly soluble	-6.92	4.91e-05	1.2e-07	Poorly soluble	-8.15	2.88e-06	7.01e-09	Poorly soluble	High	No	Yes	Yes	Yes	Yes	Yes	Yes	-5.04	0	0	0	0	1	0.55	0	0	2	3.19
ND_nw_65	O=C(Nc1nnc(s1)C(F)(F)F)Nc1ccc(c(c1)Cl)F	C10H5ClF4N4OS	340.68	21	11	0.1	5	7	2	68.6	95.15	2.23	2.91	5.18	2.66	3.57	3.31	-3.84	0.0489	0.000143	Soluble	-4.57	0.00919	2.7e-05	Moderately soluble	-5.24	0.00196	5.75e-06	Moderately soluble	High	No	No	Yes	Yes	No	No	No	-6.31	0	0	0	0	0	0.55	0	0	0	2.79
ND_nw_66	Clc1ccc(cc1Cl)NS(=O)(=O)c1ccc2c(c1)oc(=O)[nH]2	C13H8Cl2N2O4S	359.18	22	15	0	3	4	2	83.97	100.55	1.64	2.92	4.12	2.16	2.82	2.73	-4.21	0.022	6.12e-05	Moderately soluble	-4.69	0.00729	2.03e-05	Moderately soluble	-6.5	0.000113	3.15e-07	Poorly soluble	High	No	No	No	No	No	No	No	-6.42	0	0	0	0	0	0.55	0	0	1	2.99
ND_nw_67	O=C(Cc1cccs1)Nc1scc(n1)c1ccc(cc1F)F	C15H10F2N2OS2	336.38	22	16	0.07	5	4	1	84.14	98.47	2.49	3.64	4.98	3.03	6.11	4.05	-4.43	0.0126	3.74e-05	Moderately soluble	-5.4	0.00135	4.02e-06	Moderately soluble	-6.53	9.9e-05	2.94e-07	Poorly soluble	High	No	No	Yes	Yes	Yes	No	No	-5.77	0	0	0	0	0	0.55	1	0	1	2.89
ND_nw_68	Cc1scc(c1)C(=O)Nc1ccc(cc1)S(=O)(=O)N1CCCC1	C16H18N2O3S2	350.46	23	11	0.31	5	4	1	95.71	103.1	2.94	2.47	3.6	1.79	2.9	2.74	-3.59	0.0895	0.000255	Soluble	-4.28	0.0184	5.26e-05	Moderately soluble	-4.9	0.00439	1.25e-05	Moderately soluble	High	No	No	Yes	Yes	Yes	No	Yes	-6.68	0	0	0	0	0	0.55	0	0	1	2.75
ND_nw_69	O=C(Nc1sc(c(c1C(=O)NCc1cccnc1)C)C)COc1ccccc1	C21H21N3O3S	395.47	28	17	0.19	9	4	2	109.85	108.56	2.43	3.83	3.36	1.59	4.74	3.19	-4.56	0.0109	2.75e-05	Moderately soluble	-5.81	0.000619	1.57e-06	Moderately soluble	-7.58	1.04e-05	2.64e-08	Poorly soluble	High	No	No	Yes	Yes	Yes	Yes	Yes	-5.99	0	0	0	0	0	0.55	0	0	3	3.34
ND_nw_70	CCCc1scc(c1)C(=O)Nc1sc(c(c1C(=O)NCc1cccnc1)C)C	C21H23N3O2S2	413.56	28	16	0.29	9	3	2	116.2	127.57	3.65	4.66	4.61	2.44	6.74	4.42	-5.17	0.0028	6.78e-06	Moderately soluble	-7.07	3.55e-05	8.59e-08	Poorly soluble	-7.88	5.4e-06	1.31e-08	Poorly soluble	Low	No	No	Yes	Yes	Yes	Yes	Yes	-5.51	0	0	0	0	0	0.55	0	0	3	3.43
ND_nw_71	NC(=O)c1cc(sc1NC(=O)c1ccoc1C)Cc1ccccc1	C18H16N2O3S	340.4	24	16	0.11	6	3	2	93.31	113.57	2.57	3.62	3.4	1.76	4.29	3.13	-4.33	0.016	4.69e-05	Moderately soluble	-5.69	0.000691	2.03e-06	Moderately soluble	-6.26	0.000185	5.45e-07	Poorly soluble	High	No	No	Yes	Yes	Yes	Yes	Yes	-5.81	0	0	0	0	0	0.55	0	0	1	3.28
ND_nw_72	Cc1scc(c1)C(=O)Nc1cccc(c1)C(=O)NCc1ccccc1	C20H18N2O2S	350.43	25	17	0.1	7	2	2	100.98	86.44	3.2	3.61	3.9	3.01	4.85	3.71	-4.33	0.0165	4.7e-05	Moderately soluble	-5.11	0.0027	7.72e-06	Moderately soluble	-7.45	1.23e-05	3.52e-08	Poorly soluble	High	No	No	Yes	Yes	Yes	Yes	Yes	-5.87	0	0	0	0	0	0.55	0	0	2	2.67
ND_nw_73	Brc1ccc2c(c1)cc(c(=O)o2)C(=O)Nc1cccnc1	C15H9BrN2O3	345.15	21	16	0	3	4	1	82.19	72.2	2.36	2.58	3.01	2.03	3.21	2.64	-3.97	0.0369	0.000107	Soluble	-3.74	0.0621	0.00018	Soluble	-6.57	9.25e-05	2.68e-07	Poorly soluble	High	Yes	No	Yes	No	Yes	No	No	-6.57	0	0	0	0	0	0.55	0	1	0	2.75
ND_nw_74	Cc1onc(c1)NS(=O)(=O)c1ccc(cc1)NC(=O)c1csc2c1cccc2	C19H15N3O4S2	413.47	28	20	0.05	6	5	2	108.18	137.92	1.76	3.48	4.95	2.29	3.22	3.14	-4.73	0.00773	1.87e-05	Moderately soluble	-6.06	0.000361	8.74e-07	Poorly soluble	-7.49	1.33e-05	3.22e-08	Poorly soluble	Low	No	No	Yes	Yes	Yes	No	Yes	-6.35	0	0	0	1	0	0.55	0	0	1	3.1
ND_nw_75	O=C(c1sc(c(c1)C)c1ccccc1)Nc1cccnc1	C17H14N2OS	294.37	21	17	0.06	4	2	1	86.73	70.23	2.55	3.73	4.18	2.56	4.78	3.56	-4.35	0.0131	4.47e-05	Moderately soluble	-4.9	0.00373	1.27e-05	Moderately soluble	-6.71	5.78e-05	1.96e-07	Poorly soluble	High	Yes	No	Yes	Yes	Yes	Yes	Yes	-5.45	0	0	0	0	0	0.55	0	0	1	2.74
ND_nw_76	COc1ccccc1C(=O)Nc1ccc2c(c1)nc(n2C)CN1CCCC1	C21H24N4O2	364.44	27	15	0.33	6	4	1	110.59	59.39	2.64	2.6	2.71	2.24	2.82	2.6	-3.75	0.0644	0.000177	Soluble	-3.5	0.116	0.000319	Soluble	-5.92	0.000439	1.21e-06	Moderately soluble	High	Yes	Yes	No	No	Yes	Yes	Yes	-6.68	0	0	0	0	0	0.55	0	0	1	2.65
ND_nw_77	O=C(Nc1c(C)nn(c1C)c1ccccc1)COc1ccc2c(c1)cccc2	C23H21N3O2	371.43	28	21	0.13	6	3	1	111.33	56.15	3.27	4.82	4.47	3.13	4.07	3.95	-5.34	0.0017	4.59e-06	Moderately soluble	-5.73	0.000688	1.85e-06	Moderately soluble	-7.99	3.84e-06	1.04e-08	Poorly soluble	High	Yes	No	Yes	Yes	Yes	Yes	Yes	-5.14	0	0	0	0	0	0.55	0	0	2	2.9
ND_nw_78	O=c1oc2ccccc2cc1c1cccc(c1)NC(=O)c1ccc2c(c1)OCO2	C23H15NO5	385.37	29	22	0.04	4	5	1	108.2	77.77	3.36	4.19	4.25	3.16	4.5	3.89	-5.17	0.00263	6.82e-06	Moderately soluble	-5.53	0.00113	2.94e-06	Moderately soluble	-8.33	1.79e-06	4.65e-09	Poorly soluble	High	No	No	Yes	Yes	Yes	No	Yes	-5.68	0	0	0	0	0	0.55	0	1	2	3.2
ND_nw_79	O=C(Nc1ccc(c(c1)Cl)F)Nc1ccc(cc1)S(=O)(=O)N1CCOCC1	C17H17ClFN3O4S	413.85	27	12	0.24	6	6	2	103.43	96.12	2.73	1.99	3.88	2.09	1.65	2.47	-3.59	0.106	0.000256	Soluble	-3.63	0.096	0.000232	Soluble	-5.88	0.000542	1.31e-06	Moderately soluble	High	No	Yes	Yes	Yes	Yes	Yes	Yes	-7.41	0	0	0	0	0	0.55	0	0	1	2.89
ND_nw_80	Clc1ccc(c(c1)Cl)OCc1cccc(c1)C(=O)NCc1cccnc1	C20H16Cl2N2O2	387.26	26	18	0.1	7	3	1	102.72	51.22	3.18	4.34	4.59	3.35	5.2	4.13	-5.03	0.00365	9.43e-06	Moderately soluble	-5.13	0.00287	7.41e-06	Moderately soluble	-8.77	6.52e-07	1.68e-09	Poorly soluble	High	Yes	No	Yes	Yes	Yes	Yes	Yes	-5.58	0	0	0	0	0	0.55	0	0	2	2.4
ND_nw_81	NCc1ccc(cc1)NC(=O)Nc1cccc(c1)Cl	C14H10ClN3O	271.7	19	12	0	4	2	2	74.89	64.92	2.3	3.79	3.47	2.8	2.44	2.96	-4.12	0.0208	7.66e-05	Moderately soluble	-4.85	0.00386	1.42e-05	Moderately soluble	-5.67	0.000582	2.14e-06	Moderately soluble	High	Yes	No	Yes	Yes	Yes	No	No	-5.27	0	0	0	0	0	0.55	0	0	1	2
ND_nw_82	NC(=O)NC(=O)c1ccsc1NC(=O)c1csc(c1)C	C12H11N3O3S2	309.36	20	10	0.08	6	3	3	77.67	157.77	1.51	1.89	1.99	0.79	2.7	1.78	-2.92	0.37	0.00119	Soluble	-4.83	0.00462	1.49e-05	Moderately soluble	-3.42	0.119	0.000384	Soluble	Low	No	No	No	No	No	No	No	-6.85	0	0	1	1	1	0.55	0	0	0	2.78
ND_nw_83	O=C(Cc1ccc(cc1)F)Nc1ccc(cc1)S(=O)(=O)Nc1ccc(cc1)C	C21H19FN2O3S	398.45	28	18	0.1	7	4	2	107.28	83.65	2.53	3.66	5.24	3.47	3.55	3.69	-4.63	0.00934	2.34e-05	Moderately soluble	-5.11	0.00312	7.84e-06	Moderately soluble	-8.4	1.58e-06	3.95e-09	Poorly soluble	High	No	No	Yes	Yes	Yes	Yes	Yes	-6.13	0	0	0	0	0	0.55	0	0	2	2.68
ND_nw_84	CNS(=O)(=O)c1ccc(cc1)NC(=O)Nc1ccc(c(c1)Cl)F	C14H13ClFN3O3S	357.79	23	12	0.07	6	5	3	86.03	95.68	1.77	2.18	4.15	2.56	1.44	2.42	-3.42	0.135	0.000379	Soluble	-3.82	0.0538	0.00015	Soluble	-6.18	0.000236	6.59e-07	Poorly soluble	High	No	No	No	No	Yes	No	No	-6.93	0	0	0	0	0	0.55	0	0	1	2.45
ND_nw_85	Clc1ccc2c(c1)c(cc(n2)c1cccnc1)C(=O)NCCCn1ncc(c1)C	C22H20ClN5O	405.88	29	21	0.18	7	4	1	114.13	72.7	3.25	3.35	4.28	2.32	4.3	3.5	-4.54	0.0117	2.88e-05	Moderately soluble	-4.55	0.0113	2.79e-05	Moderately soluble	-8.51	1.25e-06	3.09e-09	Poorly soluble	High	Yes	Yes	Yes	Yes	Yes	Yes	Yes	-6.4	0	0	0	0	0	0.55	0	0	1	2.98
ND_nw_86	Cc1ccn(n1)CCCNC(=O)c1cc(nc2c1cccc2Cl)c1ccccn1	C22H20ClN5O	405.88	29	21	0.18	7	4	1	114.13	72.7	3.23	3.42	4.28	2.32	4.3	3.51	-4.58	0.0106	2.6e-05	Moderately soluble	-4.63	0.00958	2.36e-05	Moderately soluble	-8.51	1.25e-06	3.09e-09	Poorly soluble	High	Yes	Yes	Yes	Yes	Yes	Yes	Yes	-6.35	0	0	0	0	0	0.55	0	0	1	2.94
ND_nw_87	Oc1cccc2c1nc(cc2)Nc1scc(n1)C(C)(C)C	C16H17N3OS	299.39	21	15	0.25	3	3	2	88.25	86.28	2.79	4.78	4.44	2.52	4.07	3.72	-5.04	0.00274	9.16e-06	Moderately soluble	-6.32	0.000142	4.75e-07	Poorly soluble	-5.79	0.000484	1.62e-06	Moderately soluble	High	No	No	Yes	Yes	Yes	Yes	Yes	-4.73	0	0	0	0	0	0.55	0	0	1	2.96
ND_nw_88	c1ccc(cc1)CNC1CCCc2c1[nH]c1c2cc(cc1)c1ccccc1.Cl	C25H25ClN2	388.93	28	21	0.2	4	1	2	120.23	27.82	0	6.16	6.33	4.64	6.16	4.66	-6.42	0.000147	3.77e-07	Poorly soluble	-6.53	0.000115	2.97e-07	Poorly soluble	-9.61	9.53e-08	2.45e-10	Poorly soluble	High	No	Yes	Yes	No	No	Yes	Yes	-4.3	1	1	0	1	1	0.55	1	0	2	3.43
ND_nw_89	c1ccc(cn1)CNc1ccc2c(c1)oc1c2cccc1	C18H14N2O	274.32	21	19	0.06	3	2	1	85.31	38.06	2.66	4.07	4.25	2.59	3.99	3.51	-4.58	0.00728	2.65e-05	Moderately soluble	-4.57	0.00732	2.67e-05	Moderately soluble	-7.56	7.52e-06	2.74e-08	Poorly soluble	High	Yes	Yes	Yes	Yes	No	Yes	Yes	-5.08	0	0	0	0	0	0.55	0	0	1	2.48
ND_nw_90	COc1cccc(c1)C1=NN(C(C1)c1ccco1)C(=O)c1ccco1	C19H16N2O4	336.34	25	16	0.16	5	5	0	97.96	68.18	3.28	2.83	2.79	1.31	3.39	2.72	-3.85	0.0473	0.000141	Soluble	-3.92	0.0405	0.00012	Soluble	-5.87	0.00045	1.34e-06	Moderately soluble	High	Yes	No	Yes	Yes	Yes	Yes	Yes	-6.34	0	0	0	0	0	0.55	0	0	0	3.68
ND_nw_91	COCCN1CCn2c(C1)nc1c2ccc(c1)NC(=O)c1ccccc1	C20H22N4O2	350.41	26	15	0.3	6	4	1	105.19	59.39	2.93	1.71	2.03	1.74	2.2	2.12	-3.12	0.265	0.000757	Soluble	-2.57	0.937	0.00267	Soluble	-5.67	0.000754	2.15e-06	Moderately soluble	High	Yes	Yes	Yes	No	No	Yes	Yes	-7.22	0	0	0	0	0	0.55	0	0	1	2.84
ND_nw_92	O=c1[nH]c2cc3OCOc3cc2c(c1Sc1nc2c([nH]1)cccc2)C	C18H13N3O3S	351.38	25	19	0.11	2	4	2	95.81	105.3	2.47	3.24	3.59	2.72	4.54	3.31	-4.49	0.0114	3.23e-05	Moderately soluble	-5.12	0.00264	7.51e-06	Moderately soluble	-6.85	4.97e-05	1.42e-07	Poorly soluble	High	No	No	Yes	Yes	Yes	Yes	Yes	-6.14	0	0	0	0	0	0.55	0	0	1	2.89
ND_nw_93	O=C(C(NC(=O)c1ccccc1)Cc1ccccc1)N1CCN(CC1)c1ccccc1	C26H27N3O2	413.51	31	18	0.23	8	2	1	129.52	52.65	3.6	4.31	2.61	3.15	3.61	3.46	-5.02	0.00394	9.53e-06	Moderately soluble	-5.13	0.00307	7.42e-06	Moderately soluble	-7.53	1.23e-05	2.99e-08	Poorly soluble	High	Yes	No	No	Yes	Yes	Yes	Yes	-5.76	0	0	0	0	0	0.55	0	0	3	3.08
ND_nw_94	O=C(Nc1cccc(c1)C(F)(F)F)Nc1ccc(c(c1)Cl)Cl	C14H9Cl2F3N2O	349.14	22	12	0.07	5	4	2	80.19	41.13	2.85	5.58	6.43	4.88	4.13	4.77	-5.59	0.00089	2.55e-06	Moderately soluble	-6.21	0.000218	6.23e-07	Poorly soluble	-7.05	3.14e-05	8.99e-08	Poorly soluble	High	No	No	No	Yes	Yes	No	No	-4.47	1	1	0	1	1	0.55	0	0	1	2.14
ND_nw_95	Nc1nc(=O)c2c([nH]1)n(COCCO)cn2	C8H11N5O3	225.2	16	9	0.38	4	5	3	55.68	119.05	0.24	-1.56	-1.48	-1.83	-0.57	-1.04	-0.41	88.5	0.393	Very soluble	-0.43	83.2	0.369	Very soluble	-1.28	11.9	0.0528	Soluble	High	No	No	No	No	No	No	No	-8.78	0	1	0	0	0	0.55	0	0	1	2.47
ND_nw_96	Nc1ncnc2c1[nH]cn2	C5H5N5	135.13	10	9	0	0	3	2	36.09	80.48	-0.11	-0.09	-0.06	-1.63	0.47	-0.28	-1.29	6.98	0.0516	Very soluble	-1.15	9.61	0.0711	Very soluble	-1.77	2.27	0.0168	Soluble	High	No	No	Yes	No	No	No	No	-7.19	0	3	0	0	1	0.55	0	0	1	1.67
ND_nw_97	NCCCCC(C(=O)NC1CSSCC2NC(=O)C3CSSCC(NC(=O)C(CCC(=O)O)NC(=O)C4CSSCC(NC(=O)C(NC(=O)C(NC(=O)CNC(=O)C(NC(=O)CNC(=O)C(NC2=O)CCCNC(=N)N)CCCNC(=N)N)CSSCC(NC(=O)C(NC(=O)CNC(=O)C(NC(=O)C(NC(=O)C(NC(=O)C(NC(=O)C(NC1=O)C(CC)C)C)CCCCN)CC(=O)O)Cc1ccc(cc1)O)CCCNC(=N)N)C(=O)NC(C(=O)NC(C(=O)NCC(=O)NCC(=O)NC(C(=O)N1C(C(=O)N3)CCC1)C(O)C)Cc1c[nH]c2c1cccc2)CCCCN)C(CC)C)C(=O)NC(CO)C(=O)NC(C(CC)C)C(=O)NC(C(=O)NCC(=O)NC…	C217H360N68O60S10	5202.25	355	15	0.68	126	71	74	1443.31	2321.86	0	-20.71	-32.54	-30.33	-6.29	-17.97	-10.76	9e-08	1.73e-11	Insoluble	-26.82	7.88e-24	1.52e-27	Insoluble	-31.82	7.84e-29	1.51e-32	Insoluble	Low	No	Yes	No	No	No	No	No	-52.74	3	4	2	1	6	0.17	0	3	2	10
ND_nw_98	OC(=O)CCCCC1SSCC1	C8H14O2S2	206.33	12	0	0.88	5	2	1	55.41	87.9	1.81	1.68	2.79	1.57	2.34	2.04	-1.85	2.93	0.0142	Very soluble	-3.14	0.149	0.000724	Soluble	-1.7	4.12	0.02	Soluble	High	No	No	No	No	No	No	No	-6.37	0	0	0	0	0	0.56	0	1	1	2.87
ND_nw_99	ClC[C@]1(COC(=O)C(C)C)O[C@H]([C@@H]([C@@H]1OC(=O)C(C)C)F)n1ccc(nc1=O)N	C18H25ClFN3O6	433.86	29	6	0.67	9	8	1	103.08	122.74	2.72	1.49	1.54	1.13	1.74	1.72	-3.03	0.407	0.000938	Soluble	-3.67	0.0917	0.000211	Soluble	-3.14	0.312	0.000719	Soluble	High	No	Yes	No	No	No	No	Yes	-7.89	0	0	0	0	0	0.55	0	2	2	4.96
ND_nw_100	NC(=NC(=O)c1nc(Cl)c(nc1N)N)N	C6H8ClN7O	229.63	15	6	0	2	4	4	55.15	159.29	0.53	-0.7	-1.28	-1.41	-1.26	-0.82	-0.99	23.7	0.103	Very soluble	-2.17	1.55	0.00676	Soluble	-0.88	30.1	0.131	Soluble	Low	No	No	No	No	No	No	No	-8.2	0	1	1	1	1	0.55	0	2	1	2.88
ND_nw_101	OS(=O)(=O)c1ccccc1.NCCOCC1=C(C(=O)OCC)C(C(=C(N1)C)C(=O)OC)c1ccccc1Cl	C26H31ClN2O8S	567.05	38	12	0.31	11	9	3	145.23	162.63	3.67	1.39	3.9	1.77	3.21	2.79	-3.74	0.103	0.000182	Soluble	-4.41	0.0221	3.9e-05	Moderately soluble	-5.62	0.00137	2.41e-06	Moderately soluble	Low	No	Yes	No	No	No	No	No	-8.77	1	2	2	1	1	0.55	0	2	2	5.02
ND_nw_102	NC(=O)C[C@@H]1NC(=O)[C@H](CCC(=O)N)NC(=O)[C@H](Cc2ccccc2)NC(=O)[C@H](Cc2ccc(cc2)O)NC(=O)[C@H](CSSC[C@H](NC1=O)C(=O)N1CCC[C@H]1C(=O)N[C@H](C(=O)NCC(=O)N)CCCN=C(N)N)N	C46H65N15O12S2	1084.23	75	12	0.48	22	14	14	295.63	514.53	-0.65	-4.82	-7.69	-5.37	-2.78	-4.26	-2.19	6.97	0.00643	Soluble	-5.35	0.00479	4.42e-06	Moderately soluble	-7.04	9.78e-05	9.02e-08	Poorly soluble	Low	No	Yes	No	No	No	No	No	-16.34	3	4	2	1	6	0.17	0	3	2	8.81
ND_nw_103	NC(=NCc1ccccc1)NC(=O)c1nc(Cl)c(nc1N)N	C13H14ClN7O	319.75	22	12	0.08	5	4	4	84.53	145.3	1.4	1.74	0.4	0	0.46	0.8	-2.99	0.325	0.00102	Soluble	-4.41	0.0125	3.91e-05	Moderately soluble	-4.19	0.0208	6.5e-05	Moderately soluble	Low	No	No	No	No	No	No	No	-7.02	0	0	1	1	0	0.55	0	2	0	3.02
ND_nw_104	CC(c1cc(O)c(cc1O)C(C)(C)C)(C)C	C14H22O2	222.32	16	6	0.57	2	2	2	69.03	40.46	2.91	4.55	3.69	3.21	3.35	3.54	-4.23	0.0131	5.88e-05	Moderately soluble	-5.12	0.00168	7.54e-06	Moderately soluble	-3.67	0.047	0.000211	Soluble	High	Yes	No	Yes	No	No	Yes	No	-4.43	0	0	0	0	0	0.55	0	1	2	1.46
ND_nw_105	CC(C[C@@H](B(O)O)NC(=O)[C@@H](NC(=O)c1cnccn1)Cc1ccccc1)C	C19H25BN4O4	384.24	28	12	0.37	11	6	4	105.3	124.44	0	1.42	0.36	-0.8	0.12	0.22	-2.71	0.753	0.00196	Soluble	-3.64	0.0884	0.00023	Soluble	-4.73	0.00722	1.88e-05	Moderately soluble	High	No	Yes	No	No	No	No	No	-7.64	0	0	1	0	0	0.55	0	1	2	3.61
ND_nw_106	COc1cc2c(cc1OCCCN1CCN(CC1)C)ncc(c2Nc1cc(OC)c(cc1Cl)Cl)CN	C26H29Cl2N5O3	530.45	36	16	0.38	9	7	1	150.65	82.88	4.68	5.38	4.43	2.06	4.86	4.28	-6.25	0.000296	5.58e-07	Poorly soluble	-6.87	7.08e-05	1.34e-07	Poorly soluble	-8.75	9.37e-07	1.77e-09	Poorly soluble	High	No	No	No	Yes	Yes	No	No	-5.72	1	2	0	0	1	0.55	0	0	3	3.76
ND_nw_107	OC[C@@H](C(=O)N1CCC[C@H]1C(=O)N[C@H](C(=O)N[C@H](C(=O)O)CCCN=C(N)N)Cc1ccccc1)NC(=O)[C@H](Cc1ccccc1)NC(=O)CNC(=O)[C@@H]1CCCN1C(=O)[C@@H]1CCCN1C(=O)[C@H](CCCN=C(N)N)N	C50H73N15O11	1060.21	76	12	0.54	35	14	12	287.29	418.78	2.63	-4.78	-5.13	-3.43	-0.39	-2.22	-1.21	65.6	0.0618	Very soluble	-3.39	0.437	0.000412	Soluble	-5.83	0.00155	1.46e-06	Moderately soluble	Low	No	Yes	No	No	No	No	No	-16.16	3	4	2	1	6	0.17	0	2	2	8.35
ND_nw_108	[O-]S(=O)(=O)O.CCN(c1ccc(cc1)C(=C1C=CC(=[N+](CC)CC)C=C1)c1ccccc1)CC	C27H34N2O4S	482.63	34	12	0.3	7	4	1	139.99	92.06	-2.87	-0.23	6.04	3.42	5.01	2.27	-2.49	1.57	0.00326	Soluble	-1.25	27.4	0.0568	Very soluble	-8.15	3.42e-06	7.08e-09	Poorly soluble	High	No	Yes	No	No	No	No	No	-9.41	0	3	0	1	0	0.55	1	4	1	4.43
ND_nw_109	CCCCOC(C(F)F)(F)F	C6H10F4O	174.14	11	0	1	5	5	0	32.28	9.23	2.19	2.95	4.34	2.22	2.53	2.84	-2.45	0.621	0.00356	Soluble	-2.81	0.272	0.00156	Soluble	-2.43	0.644	0.0037	Soluble	High	Yes	No	No	No	No	No	No	-5.27	0	1	0	0	2	0.55	0	1	1	1.78
ND_nw_110	Cn1cnc2c1c(=O)n(C)c(=O)n2C	C8H10N4O2	194.19	14	9	0.38	0	3	0	52.04	61.82	1.79	-0.07	-1.03	0.22	-0.5	0.08	-1.48	6.5	0.0335	Very soluble	-0.78	32.5	0.167	Very soluble	-0.67	41.5	0.214	Soluble	High	No	No	No	No	No	No	No	-7.53	0	1	0	0	1	0.55	0	0	1	2.03
ND_nw_111	OC[C@H]1C[C@H]([C@@H]([C@@H]1O)O)n1ccc(nc1=O)N	C10H15N3O4	241.24	17	6	0.6	2	5	4	59.57	121.6	0.57	-2.45	-1.89	-1.61	-1.68	-1.41	0.08	289	1.2	Highly soluble	0.44	661	2.74	Highly soluble	0.47	715	2.96	Soluble	Low	No	No	No	No	No	No	No	-9.51	0	1	0	0	1	0.55	0	0	1	3.57
ND_nw_112	OC[C@H]1C[C@H]([C@@H]([C@@H]1O)O)n1cnc2c1ccnc2N	C12H16N4O3	264.28	19	9	0.5	2	5	4	68.6	117.42	0.82	-0.99	-0.7	-0.99	-1.27	-0.63	-1.07	22.3	0.0845	Very soluble	-0.99	27.1	0.102	Very soluble	-0.5	83	0.314	Soluble	High	No	No	No	No	No	No	No	-8.62	0	1	0	0	0	0.55	0	0	0	3.64
ND_nw_113	C[C@H](C(C)(C)C)NC(=O)C(=O)c1ccc(cc1)C1CCCCC1	C20H29NO2	315.45	23	6	0.6	6	2	1	95.11	46.17	3.34	5.77	4.47	3.08	4.53	4.24	-5.23	0.00187	5.92e-06	Moderately soluble	-6.51	9.79e-05	3.1e-07	Poorly soluble	-5.41	0.00123	3.89e-06	Moderately soluble	High	Yes	No	No	Yes	Yes	Yes	Yes	-4.13	0	0	0	0	1	0.55	0	1	1	2.83
ND_nw_114	CCN(CCCC(Nc1ccnc2c1ccc(c2)Cl)C)CC	C18H26ClN3	319.87	22	10	0.5	8	2	1	97.41	28.16	3.95	4.63	4.62	3.2	4.32	4.15	-4.55	0.00905	2.83e-05	Moderately soluble	-4.95	0.00361	1.13e-05	Moderately soluble	-6.92	3.86e-05	1.21e-07	Poorly soluble	High	Yes	No	Yes	No	No	Yes	Yes	-4.96	0	0	0	0	0	0.55	0	0	2	2.76
ND_nw_115	OP(=O)(O)O.OP(=O)(O)O.CCN(CCCC(Nc1ccnc2c1ccc(c2)Cl)C)CC	C18H32ClN3O8P2	515.86	32	10	0.5	8	10	7	125.94	203.3	1.34	-1.83	2.76	-0.1	4.32	1.3	-1.59	13.3	0.0258	Very soluble	-1.92	6.18	0.012	Very soluble	-6.92	6.23e-05	1.21e-07	Poorly soluble	Low	No	Yes	No	No	No	No	No	-10.75	3	1	1	1	2	0.17	0	1	2	3.6
ND_nw_116	OP(=O)(O)O.OP(=O)(O)O.CCN(CCCC(Nc1ccnc2c1ccc(c2)Cl)C)CC	C18H32ClN3O8P2	515.86	32	10	0.5	8	10	7	125.94	203.3	1.34	-1.83	2.76	-0.1	4.32	1.3	-1.59	13.3	0.0258	Very soluble	-1.92	6.18	0.012	Very soluble	-6.92	6.23e-05	1.21e-07	Poorly soluble	Low	No	Yes	No	No	No	No	No	-10.75	3	1	1	1	2	0.17	0	1	2	3.6
ND_nw_117	CCN(CCCC(Nc1ccnc2c1ccc(c2)Cl)C)CC	C18H26ClN3	319.87	22	10	0.5	8	2	1	97.41	28.16	3.95	4.63	4.62	3.2	4.32	4.15	-4.55	0.00905	2.83e-05	Moderately soluble	-4.95	0.00361	1.13e-05	Moderately soluble	-6.92	3.86e-05	1.21e-07	Poorly soluble	High	Yes	No	Yes	No	No	Yes	Yes	-4.96	0	0	0	0	0	0.55	0	0	2	2.76
ND_nw_118	CN(CCCN1c2ccccc2Sc2c1cc(Cl)cc2)C	C17H19ClN2S	318.86	21	12	0.29	4	1	0	95.08	31.78	3.47	5.19	4.51	4.35	3.94	4.29	-5.25	0.00181	5.68e-06	Moderately soluble	-5.6	0.000793	2.49e-06	Moderately soluble	-6.28	0.000169	5.31e-07	Poorly soluble	High	Yes	No	Yes	Yes	Yes	Yes	No	-4.56	1	0	0	0	1	0.55	0	0	1	3.12
ND_nw_119	CC(CCC[C@H]([C@H]1CC[C@@H]2[C@]1(C)CCC/C/2=C\C=C/1\C[C@@H](O)CCC1=C)C)C	C27H44O	384.64	28	0	0.78	6	1	1	125.04	20.23	5.08	7.95	7.62	6.13	7.45	6.85	-6.84	5.59e-05	1.45e-07	Poorly soluble	-8.23	2.29e-06	5.95e-09	Poorly soluble	-6.01	0.000378	9.84e-07	Poorly soluble	Low	No	No	No	No	Yes	No	No	-3	1	2	0	1	2	0.55	0	0	2	6.02
ND_nw_120	Clc1ccc(cc1)[C@@](c1ccccc1)(OCC[C@H]1CCCN1C)C	C21H26ClNO	343.89	24	12	0.43	6	2	0	105.03	12.47	4.04	5.03	4.62	4.18	5.15	4.6	-5.12	0.00264	7.67e-06	Moderately soluble	-5.03	0.00319	9.27e-06	Moderately soluble	-7.08	2.85e-05	8.28e-08	Poorly soluble	High	Yes	No	No	No	No	Yes	No	-4.83	1	0	0	0	1	0.55	0	0	1	3.41
ND_nw_121	Clc1ccccc1C(n1cncc1)(c1ccccc1)c1ccccc1	C22H17ClN2	344.84	25	23	0.05	4	1	0	101.84	17.82	3.07	5.41	5.38	4.38	4.98	4.64	-5.8	0.000543	1.57e-06	Moderately soluble	-5.54	0.000996	2.89e-06	Moderately soluble	-8.59	8.88e-07	2.58e-09	Poorly soluble	High	Yes	Yes	Yes	Yes	Yes	Yes	Yes	-4.56	1	0	0	0	1	0.55	0	0	1	2.7
ND_nw_122	COC1=C(OC)C(=O)C(=C(C1=O)C/C=C(/CC/C=C(/CC/C=C(/CC/C=C(/CC/C=C(/CC/C=C(/CC/C=C(/CC/C=C(/CC/C=C(/CCC=C(C)C)\C)\C)\C)\C)\C)\C)\C)\C)\C)C	C59H90O4	863.34	63	0	0.56	31	4	0	280.5	52.6	11.79	19.42	17.85	8.01	19.41	15.3	-15.38	3.59e-13	4.16e-16	Insoluble	-20.81	1.34e-18	1.56e-21	Insoluble	-14.05	7.64e-12	8.85e-15	Insoluble	Low	No	Yes	No	No	No	No	No	2.22	2	4	1	1	3	0.56	1	2	3	8.28
ND_nw_123	C/C=C/CC(C(C1C(=O)NC(CC)C(=O)N(C)CC(=O)N(C)C(CC(C)C)C(=O)NC(C(C)C)C(=O)N(C)C(CC(C)C)C(=O)NC(C(=O)NC(C(=O)N(C(C(=O)N(C(C(=O)N(C(C(=O)N1C)C(C)C)C)CC(C)C)C)CC(C)C)C)C)C)O)C	C62H111N11O12	1202.61	85	0	0.79	15	12	5	375.47	278.8	7.62	2.92	-0.92	-1.23	3.5	2.38	-8.15	8.6e-06	7.15e-09	Poorly soluble	-8.44	4.41e-06	3.66e-09	Poorly soluble	-8.35	5.42e-06	4.51e-09	Poorly soluble	Low	No	Yes	No	No	No	No	No	-11.56	2	4	2	1	3	0.17	0	1	2	10
ND_nw_124	O=C1CN(C(=O)N1)/N=C/c1ccc(o1)c1ccc(cc1)[N+](=O)[O-]	C14H10N4O5	314.25	23	11	0.07	4	6	1	88.24	120.73	1.06	1.7	0.98	0	-0.15	0.72	-2.95	0.353	0.00112	Soluble	-3.85	0.0443	0.000141	Soluble	-3.58	0.0827	0.000263	Soluble	High	No	No	No	No	No	No	No	-7.01	0	0	0	0	0	0.55	0	4	0	3.27
ND_nw_125	O[C@@H]1CC[C@H]([C@@H]1O)n1cnc2c1ncnc2N	C10H13N5O2	235.24	17	9	0.5	1	5	3	60.43	110.08	-0.09	-0.79	-0.53	-1.16	-1.23	-0.76	-1.13	17.6	0.0747	Very soluble	-1.04	21.3	0.0906	Very soluble	-0.54	68.5	0.291	Soluble	High	No	No	No	No	No	No	No	-8.3	0	1	0	0	0	0.55	0	0	1	3.26
ND_nw_126	C=CCN1C(c2ccc(cc2)[N+](=O)[O-])C(C(=O)OCC)C(=C(C1c1ccc(cc1)[N+](=O)[O-])C(=O)OCC)O	C26H27N3O9	525.51	38	12	0.31	12	10	1	143.92	167.71	3.06	4.26	3.31	1	-0.31	2.27	-5.22	0.00314	5.98e-06	Moderately soluble	-7.49	1.69e-05	3.21e-08	Poorly soluble	-4.71	0.0103	1.96e-05	Moderately soluble	Low	No	No	No	No	Yes	No	Yes	-6.48	2	2	2	1	1	0.11	0	4	3	5.11
ND_nw_127	OCC(=O)[C@@]1(O)C[C@H](O[C@H]2C[C@H](N)[C@@H]([C@@H](O2)C)O)c2c(C1)c(O)c1c(c2O)C(=O)c2c(C1=O)cccc2OC	C27H29NO11	543.52	39	12	0.44	5	12	6	132.66	206.07	2.58	1.27	-0.32	-2.1	1.17	0.52	-3.91	0.0672	0.000124	Soluble	-5.2	0.00346	6.36e-06	Moderately soluble	-3.46	0.187	0.000344	Soluble	Low	No	Yes	No	No	No	No	No	-8.71	3	2	1	1	3	0.17	1	1	1	5.81
ND_nw_128	FC([C@@]1(CCC2CC2)OC(=O)Nc2c1cc(Cl)cc2)(F)F	C14H9ClF3NO2	315.67	21	6	0.36	1	5	1	73.18	38.33	2.68	4.01	4.67	3.61	4.01	3.8	-4.47	0.0107	3.4e-05	Moderately soluble	-4.52	0.00959	3.04e-05	Moderately soluble	-4.78	0.00519	1.64e-05	Moderately soluble	High	Yes	Yes	Yes	Yes	Yes	No	No	-5.38	0	0	0	0	0	0.55	0	1	1	3.56
ND_nw_129	OC[C@H]1O[C@H]([C@@H]([C@@H]1O)O)n1cnc(c1CC)C(=O)N	C11H13N3O5	267.24	19	5	0.45	3	6	4	61.2	130.83	1.1	-2.11	-2.67	-2.15	-1.78	-1.52	-0.16	183	0.685	Very soluble	-0.11	208	0.778	Very soluble	1.31	5430	20.3	Soluble	Low	No	No	No	No	No	No	No	-9.43	0	1	0	0	1	0.55	0	1	0	4.15
ND_nw_130	O=C(c1cc(nn1C)C(F)(F)F)Nc1ccc(cc1)S(=O)(=O)N1CCCC[C@H]1CCN1CCOCC1	C23H30F3N5O4S	529.58	36	11	0.57	9	10	1	134.35	105.15	3.7	2.4	4.24	1.61	1.79	2.75	-4.27	0.0286	5.4e-05	Moderately soluble	-4.25	0.0298	5.63e-05	Moderately soluble	-5.4	0.00209	3.95e-06	Moderately soluble	High	No	Yes	No	Yes	Yes	Yes	Yes	-7.83	1	2	0	0	0	0.55	0	0	2	4.15
ND_nw_131	CCOC(=O)C1CCN(CC1)c1cc2n(CC)cc(c(=O)c2cc1F)C(=O)NCc1ccc(cc1Cl)Cl	C27H28Cl2FN3O4	548.43	37	16	0.37	9	5	1	146.89	80.64	4.28	5.12	5.06	3.68	5.75	4.78	-6.19	0.000353	6.43e-07	Poorly soluble	-6.56	0.000152	2.77e-07	Poorly soluble	-8.75	9.82e-07	1.79e-09	Poorly soluble	High	No	Yes	No	Yes	Yes	Yes	Yes	-6.01	1	2	0	0	1	0.55	0	0	3	3.98
ND_nw_132	CCOC(=O)N1CCN(CC1)c1cc2c(cc1F)c(=O)c(cn2C1CC1)C(=O)NCc1ccc(cc1Cl)Cl	C27H27Cl2FN4O4	561.43	38	16	0.37	9	5	1	151.98	83.88	4.17	4.4	4.43	3.29	4.65	4.19	-5.81	0.000869	1.55e-06	Moderately soluble	-5.88	0.000743	1.32e-06	Moderately soluble	-7.83	8.36e-06	1.49e-08	Poorly soluble	High	No	Yes	No	Yes	Yes	Yes	Yes	-6.6	1	2	0	0	0	0.55	0	0	3	3.68
ND_nw_133	CCOC(=O)N1CCN(CC1)c1cc2n(CC)cc(c(=O)c2cc1F)C(=O)NCc1ccc(cc1Cl)Cl	C26H27Cl2FN4O4	549.42	37	16	0.35	9	5	1	149.29	83.88	4.86	4.45	4.18	3.1	4.63	4.24	-5.78	0.00092	1.68e-06	Moderately soluble	-5.93	0.000645	1.17e-06	Moderately soluble	-8.03	5.08e-06	9.25e-09	Poorly soluble	High	No	No	No	Yes	Yes	Yes	Yes	-6.49	1	2	0	0	0	0.55	0	0	3	3.64
ND_nw_134	Fc1c[nH]c(=O)c(n1)C(=O)N	C5H4FN3O2	157.1	11	6	0	1	4	2	32.91	88.84	0.39	-0.56	-0.57	-1.3	0.69	-0.27	-0.8	25	0.159	Very soluble	-0.84	22.9	0.146	Very soluble	-1.42	6.04	0.0385	Soluble	High	No	No	No	No	No	No	No	-7.66	0	4	0	0	1	0.55	0	0	1	2.08
ND_nw_135	OC[C@@H]([C@H]1OC(=O)C(=C1O)O)O.OC[C@@H]([C@H]1OC(=O)C(=C1O)O)O.[Fe]	C12H16FeO12	408.09	25	0	0.5	4	12	8	70.24	214.44	-190.11	-2.92	-2.82	-4.75	-1.15	-40.35	-0.27	221	0.541	Very soluble	-1.02	38.6	0.0945	Very soluble	1.49	12600	31	Soluble	Low	No	Yes	No	No	No	No	No	-10.86	2	1	1	1	4	0.11	0	2	1	4.51
ND_nw_136	OC(=O)CC[C@@H](C(=O)O)NC(=O)c1ccc(cc1)NCc1cnc2c(n1)c(=O)nc([nH]2)N	C19H19N7O6	441.4	32	16	0.21	10	9	6	111.92	213.28	-0.25	-1.08	-0.38	-0.62	0.24	-0.42	-1.61	10.9	0.0248	Very soluble	-2.91	0.544	0.00123	Soluble	-4.6	0.0112	2.54e-05	Moderately soluble	Low	No	No	No	No	No	No	No	-9.76	2	0	1	1	2	0.11	0	0	2	3.43
ND_nw_137	OC[C@H]1O[C@H]([C@@H]([C@@H]1O)O)c1[nH]nc2c1ncnc2N	C10H13N5O4	267.24	19	9	0.5	2	7	5	62.74	150.4	0.22	-0.65	-2.23	-2.32	-1.33	-1.26	-1.31	13.2	0.0494	Very soluble	-2.04	2.46	0.00922	Soluble	-0.42	102	0.383	Soluble	Low	No	No	No	No	No	No	No	-8.39	0	1	1	1	1	0.55	0	0	0	3.81
ND_nw_138	NCC1(CCCCC1)CC(=O)O	C9H17NO2	171.24	12	0	0.89	3	3	2	47.48	63.32	1.44	-1.1	1.37	1	1.24	0.79	-0.01	167	0.976	Very soluble	0.26	312	1.82	Highly soluble	-1.35	7.56	0.0442	Soluble	High	Yes	No	No	No	No	No	No	-8.13	0	0	0	0	1	0.55	0	0	1	1.63
ND_nw_139	[O-]C(=O)C(CC(=O)[O-])(CC(=O)[O-])O.[67Ga+3]	C6H5GaO7	256.03	14	0	0.5	5	7	1	37.4	140.62	0	-1.72	-5.63	-1.48	-1.6	-2.09	-0.01	248	0.969	Very soluble	-0.72	48.9	0.191	Very soluble	1.71	13200	51.5	Soluble	Low	No	No	No	No	No	No	No	-9.08	0	3	1	1	0	0.55	0	0	0	2.15
ND_nw_140	[O-][N+](=O)[O-].[O-][N+](=O)[O-].[O-][N+](=O)[O-].[Ga+3]	GaN3O9	255.74	13	0	0.5	0	7	1	43.34	206.64	0	-1.72	-5.63	-1.48	-1.6	-2.09	-0.01	248	0.969	Very soluble	-0.72	48.9	0.191	Very soluble	1.71	13200	51.5	Soluble	Low	No	No	No	No	No	No	No	-9.08	0	3	1	1	0	0.55	0	0	0	2.15
ND_nw_141	C[N+](=C1C=CC(=C(c2ccc(cc2)N(C)C)c2ccc(cc2)N(C)C)C=C1)C.[Cl-]	C25H30ClN3	407.98	29	12	0.24	4	0	0	128.45	9.49	-3.09	0.74	1.46	4.1	3.11	1.27	-2.88	0.54	0.00132	Soluble	-0.52	124	0.303	Very soluble	-6.65	9.09e-05	2.23e-07	Poorly soluble	High	Yes	Yes	No	No	No	No	No	-8.26	0	0	0	0	0	0.55	1	2	1	4.11
ND_nw_142	OC[C@@]12SS[C@@]3(N(C1=O)[C@@H]1[C@@H](O)C=CC=C1C3)C(=O)N2C	C13H14N2O4S2	326.39	21	0	0.54	1	4	2	86.8	131.68	2.07	-0.72	-1.07	-0.64	-0.58	-0.19	-1.34	14.8	0.0453	Very soluble	-1.57	8.8	0.027	Very soluble	-0.01	319	0.977	Soluble	High	No	Yes	No	No	No	No	No	-8.8	0	1	0	1	0	0.55	0	1	0	5.63
ND_nw_143	NC[C@]1(O[C@@H]([C@H]([C@H]1O)O)COP(=O)(OP(=O)(OP(=O)(O)O)O)O)c1ccc2n1ncnc2N	C12H16N5O13P3	531.2	33	9	0.42	8	16	7	101.21	318.94	-1.37	-5.25	-1.61	-3.89	-5.27	-3.48	0.5	1680	3.16	Highly soluble	-0.8	84	0.158	Very soluble	2.4	133000	249	Soluble	Low	No	No	No	No	No	No	No	-13.27	3	2	1	1	4	0.11	0	1	2	4.82
ND_nw_144	CCC(COC(=O)[C@@H](NP(=O)(Oc1ccccc1)OC[C@H]1O[C@@]([C@@H]([C@@H]1O)O)(CN)c1ccc2n1ncnc2N)C)CC	C27H35N6O8P	602.58	42	15	0.48	14	12	4	150.43	213.36	3.4	1.91	2.21	0.18	-0.05	1.53	-4.12	0.0458	7.59e-05	Moderately soluble	-6.01	0.000584	9.69e-07	Poorly soluble	-4.77	0.0103	1.71e-05	Moderately soluble	Low	No	Yes	No	No	No	No	Yes	-8.62	2	3	2	1	3	0.17	0	1	2	6.33
ND_nw_145	NC[C@]1(O[C@@H]([C@H]([C@H]1O)O)COP(=O)(OP(=O)(OP(=O)(O)O)O)O)c1ccc2n1ncnc2N	C12H16N5O13P3	531.2	33	9	0.42	8	16	7	101.21	318.94	-1.37	-5.25	-1.61	-4.29	-5.27	-3.56	0.5	1680	3.16	Highly soluble	-0.8	84	0.158	Very soluble	2.4	133000	249	Soluble	Low	No	No	No	No	No	No	No	-13.27	3	2	1	1	4	0.11	0	1	2	4.82
ND_nw_146	COc1ccc(cc1)P(=S)(N1CCOCC1)S	C11H16NO2PS2	289.35	17	6	0.45	3	3	0	82.13	102.4	2.29	2.97	2.16	0.76	3.42	2.32	-3.57	0.0782	0.00027	Soluble	-4.78	0.00476	1.65e-05	Moderately soluble	-3.04	0.266	0.00092	Soluble	High	No	No	Yes	Yes	No	No	No	-5.96	0	0	0	0	0	0.55	0	2	0	3.52
ND_nw_147	C[C@@H](C[C@H](/C(=C/C(=O)[C@H](C[C@H](C[C@@H](CCC(=O)O)C)C)C)/O)C)C/C=C/[C@H]([C@H]([C@H]([C@H](C[C@@H]1CC[C@@](O1)(C)[C@H]1CC[C@@](O1)(C)[C@H](O)C)O)C)O)C	C41H72O9	709	50	0	0.85	22	9	5	203.3	153.75	6.73	7.52	7.8	2.75	8.99	6.76	-7.52	2.13e-05	3.01e-08	Poorly soluble	-10.58	1.85e-08	2.61e-11	Insoluble	-5.03	0.00659	9.29e-06	Moderately soluble	Low	No	Yes	No	No	No	No	Yes	-5.29	1	4	2	2	4	0.11	0	3	3	8.37
ND_nw_148	[Fe]	Fe	55.84	1	0	0.85	0	9	5	0	0	6.73	7.52	7.8	2.75	8.99	6.76	-7.52	2.13e-05	3.01e-08	Poorly soluble	-10.58	1.85e-08	2.61e-11	Insoluble	-5.03	0.00659	9.29e-06	Moderately soluble	Low	No	Yes	No	No	No	No	Yes	-5.29	1	4	2	2	4	0.11	0	3	3	8.37
ND_nw_149	FC(Oc1ccc(cc1)C(c1ccc2c(c1O)nccc2)Nc1nc2c(s1)cccc2)F	C24H17F2N3O2S	449.47	32	25	0.08	6	6	2	121.82	95.51	3.53	6.72	6.68	3.44	5.85	5.24	-7.04	4.08e-05	9.07e-08	Poorly soluble	-8.53	1.33e-06	2.95e-09	Poorly soluble	-9.05	3.96e-07	8.81e-10	Poorly soluble	Low	No	Yes	Yes	Yes	Yes	Yes	Yes	-4.27	0	1	0	1	1	0.55	1	0	2	3.6
ND_nw_150	Oc1c(ccc2c1nccc2)C(c1cccc(c1)C(F)(F)F)Nc1nc2c(s1)cccc2	C24H16F3N3OS	451.46	32	25	0.08	5	6	2	120.23	86.28	3.63	6.68	7.41	4.37	6.45	5.71	-7.1	3.62e-05	8.02e-08	Poorly soluble	-8.29	2.29e-06	5.07e-09	Poorly soluble	-9.59	1.16e-07	2.56e-10	Poorly soluble	Low	No	Yes	Yes	Yes	Yes	Yes	Yes	-4.31	1	1	0	1	1	0.55	1	0	2	3.66
ND_nw_151	COc1ccc2c(c1)nc(s2)NC(c1ccc2c(c1O)nccc2)c1ccc(cc1)OC(F)F	C25H19F2N3O3S	479.5	34	25	0.12	7	7	2	128.31	104.74	3.82	6.69	6.69	3.1	5.92	5.24	-7.11	3.72e-05	7.77e-08	Poorly soluble	-8.69	9.72e-07	2.03e-09	Poorly soluble	-9.15	3.38e-07	7.05e-10	Poorly soluble	Low	No	Yes	Yes	No	Yes	Yes	Yes	-4.48	0	1	0	1	1	0.55	1	0	2	3.83
ND_nw_152	FC(Oc1ccc(cc1)C(c1ccc2c(c1O)nccc2)Nc1sc(c(n1)C)c1ccccc1)F	C27H21F2N3O2S	489.54	35	27	0.11	7	6	2	134.71	95.51	3.97	7.36	7.5	3.47	6.92	5.84	-7.62	1.17e-05	2.39e-08	Poorly soluble	-9.19	3.13e-07	6.39e-10	Poorly soluble	-10.24	2.8e-08	5.73e-11	Insoluble	Low	No	Yes	No	No	No	Yes	Yes	-4.06	0	3	0	1	1	0.55	1	0	2	4.06
ND_nw_153	FC(Oc1ccc(cc1)C(c1ccc2c(c1O)nccc2)Nc1scc(n1)c1ccccc1)F	C26H19F2N3O2S	475.51	34	27	0.08	7	6	2	129.75	95.51	3.71	6.96	7.19	3.28	6.39	5.5	-7.3	2.39e-05	5.03e-08	Poorly soluble	-8.78	7.9e-07	1.66e-09	Poorly soluble	-9.87	6.41e-08	1.35e-10	Poorly soluble	Low	No	Yes	No	No	Yes	Yes	Yes	-4.26	0	1	0	1	1	0.55	1	0	2	3.8
ND_nw_154	Cl[La](Cl)Cl	Cl3La	245.26	4	0	0.08	0	6	2	17.56	0	3.71	6.96	7.19	3.28	6.39	5.5	-7.3	2.39e-05	5.03e-08	Poorly soluble	-8.78	7.9e-07	1.66e-09	Poorly soluble	-9.87	6.41e-08	1.35e-10	Poorly soluble	Low	No	Yes	No	No	Yes	Yes	Yes	-4.26	0	1	0	1	1	0.55	1	0	2	3.8
ND_nw_155	O=C1SC[C@H](N1)[C@@]1(O)C[C@H]2C[C@H](O1)CC[C@H](C)/C=C\C=C\CC/C(=C\C(=O)O2)/C	C22H31NO5S	421.55	29	0	0.64	1	5	2	118.57	110.16	2.98	3.68	3.48	2.65	2.04	2.96	-4.71	0.0083	1.97e-05	Moderately soluble	-5.68	0.000874	2.07e-06	Moderately soluble	-2.84	0.604	0.00143	Soluble	High	No	Yes	No	No	Yes	No	No	-6.26	0	0	0	0	0	0.55	0	1	2	6.63
ND_nw_156	O[C@@H](C[N+](C)(C)C)CC(=O)[O-]	C7H15NO3	161.2	11	0	0.86	4	3	1	39.13	60.36	-2.37	-0.84	-1.81	-3.79	-0.8	-1.92	-0.05	145	0.899	Very soluble	0.05	182	1.13	Highly soluble	-0.74	29.1	0.18	Soluble	High	No	No	No	No	No	No	No	-7.88	0	2	0	0	1	0.55	0	1	1	1.94
ND_nw_157	CCCCCCCCCCCCCCCCCC(=O)OCC(OP(=O)(OCC[N+](C)(C)C)[O-])COC(=O)CCCCCCCCCCCCCCCCC	C44H88NO8P	790.15	54	0	0.95	44	8	0	229.03	121	5.15	15.7	13.24	2.48	13.68	10.05	-11.73	1.49e-09	1.88e-12	Insoluble	-18.38	3.26e-16	4.13e-19	Insoluble	-14.21	4.88e-12	6.18e-15	Insoluble	Low	No	Yes	No	No	No	No	No	0.03	1	4	1	1	3	0.55	0	3	3	7.56
ND_nw_158	C=CCN1C(=S)S/C(=C\c2ccc(o2)c2ccccc2)/C1=O	C17H13NO2S2	327.42	22	11	0.06	4	2	0	98.07	90.84	3.28	4.38	3.84	2.03	5.27	3.76	-4.74	0.00602	1.84e-05	Moderately soluble	-6	0.000324	9.91e-07	Poorly soluble	-5.24	0.00188	5.73e-06	Moderately soluble	High	No	No	Yes	Yes	Yes	No	Yes	-5.19	0	0	0	0	0	0.55	1	3	1	3.56
ND_nw_159	C/C(=C\C=C\C=C(\C=C\C=C(\C=C\C=C(\CCC=C(C)C)/C)/C)/C)/C=C/C=C(/C=C/C=C(/CCC=C(C)C)\C)\C	C40H56	536.87	40	0	0.35	16	0	0	188.23	0	8.57	15.56	12.94	9.21	13.28	11.91	-11.92	6.52e-10	1.22e-12	Insoluble	-15.7	1.08e-13	2.01e-16	Insoluble	-6.32	0.000258	4.81e-07	Poorly soluble	Low	No	Yes	No	No	No	No	No	1.47	2	4	1	1	3	0.17	0	2	3	6.21
ND_nw_160	OCC1OC(C(C1OP(=O)(OC(CNC(=O)CCC1(C)/C/2=C(\C)/C3=N/C(=C\C4=N/C(=C(\C5=NC(C(C1CC(=O)N)[N-]2)(C)C(C)(CC(=O)N)C5CCC(=O)N)/C)/C(C4CCC(=O)N)(C)CC(=O)N)/C(C3CCC(=O)N)(C)C)C)[O-])O)n1cnc2c1cc(C)c(c2)C.O.[Cl-].[Cl-].[Cl-].[Co+3].[Pd+2].[CH3-]	C63H93Cl3CoN13O15PPd	1575.18	97	9	0.63	27	20	10	373.91	469.86	0	-0.77	-6.06	-3.68	4.46	-1.21	-7.41	6.16e-05	3.91e-08	Poorly soluble	-8.62	3.79e-06	2.4e-09	Poorly soluble	-9.33	7.3e-07	4.63e-10	Poorly soluble	Low	No	Yes	No	No	No	No	No	-16.46	3	4	2	1	6	0.11	0	2	2	10
ND_nw_161	O=C[C@@H](NC(=O)[C@@H](NC(=O)[C@@H](NC(=O)OCc1ccccc1)CC(C)C)CC(C)C)CC(C)C	C26H41N3O5	475.62	34	6	0.62	18	5	3	133.42	113.6	4.15	4.83	3.44	2.13	4.5	3.81	-4.77	0.008	1.68e-05	Moderately soluble	-6.95	5.35e-05	1.12e-07	Poorly soluble	-6.17	0.000322	6.76e-07	Poorly soluble	High	No	Yes	No	Yes	Yes	No	Yes	-5.77	0	2	1	0	1	0.55	0	1	3	4.66
ND_nw_162	COCC(=O)O[C@]1(CCN(CCCc2nc3c([nH]2)cccc3)C)CCc2c([C@@H]1C(C)C)ccc(c2)F	C29H38FN3O3	495.63	36	15	0.52	12	6	1	140.96	67.45	3.94	5.76	5.69	3.85	6.63	5.18	-6.06	0.000434	8.75e-07	Poorly soluble	-6.94	5.63e-05	1.14e-07	Poorly soluble	-9.19	3.18e-07	6.41e-10	Poorly soluble	High	No	Yes	No	No	Yes	Yes	Yes	-5.23	0	4	1	0	1	0.55	0	0	3	4.72
ND_nw_163	CO[C@H]([C@@H]([C@H]1O[C@@]2(CC[C@@](O2)(C)[C@H]2CC[C@@](O2)(CC)[C@@H]2O[C@H](C[C@@H]2C)[C@H]2O[C@@](O)(CO)[C@@H](C[C@@H]2C)C)C[C@@H]([C@H]1C)O)C)[C@@H](C(=O)O)C	C36H62O11	670.87	47	0	0.97	10	11	4	176.52	153.37	4.29	4.15	4.27	1.46	3.97	3.63	-5.95	0.000746	1.11e-06	Moderately soluble	-7.08	5.6e-05	8.35e-08	Poorly soluble	-3.48	0.22	0.000327	Soluble	Low	No	Yes	No	No	No	No	Yes	-7.45	2	3	1	1	3	0.11	0	0	3	8.58
ND_nw_164	COc1c(C/C=C(/CCC(=O)O)\C)c(O)c2c(c1C)COC2=O	C17H20O6	320.34	23	6	0.41	6	6	2	84.35	93.06	2.38	3.2	2.58	1.82	3.52	2.7	-3.64	0.0735	0.00023	Soluble	-4.83	0.00478	1.49e-05	Moderately soluble	-3.56	0.0878	0.000274	Soluble	High	No	No	Yes	No	No	No	No	-5.98	0	0	0	0	0	0.56	0	1	0	3.02
ND_nw_165	CCn1cc(C(=O)Nc2ccc(c(c2)Cl)F)c(=O)c2c1cc(cc2)C(F)(F)F	C19H13ClF4N2O2	412.77	28	16	0.16	5	6	1	98.46	51.1	3.33	4.72	6.47	3.85	5.2	4.71	-5.47	0.00141	3.42e-06	Moderately soluble	-5.52	0.00124	3e-06	Moderately soluble	-7.78	6.79e-06	1.64e-08	Poorly soluble	High	No	No	No	Yes	Yes	No	Yes	-5.47	0	1	0	1	0	0.55	0	0	2	2.6
ND_nw_166	NCc1cccc(c1)NC(=O)Cc1ccccc1	C15H12N2O	236.27	18	12	0.07	4	2	1	69.96	52.89	2.07	2.75	2.55	2.31	2.96	2.53	-3.27	0.128	0.000541	Soluble	-3.52	0.0721	0.000305	Soluble	-5.41	0.000915	3.87e-06	Moderately soluble	High	Yes	No	Yes	Yes	No	No	No	-5.79	0	0	0	0	0	0.55	0	0	1	1.68
ND_nw_167	CCn1cc(C(=O)NCc2ccc(cc2)N)c(=O)c2c1ccc(c2)C(F)(F)F	C20H18F3N3O2	389.37	28	16	0.2	6	5	2	101.17	77.12	2.3	3.8	4.56	2.37	3.81	3.37	-4.67	0.00823	2.11e-05	Moderately soluble	-5.11	0.00299	7.69e-06	Moderately soluble	-6.96	4.32e-05	1.11e-07	Poorly soluble	High	No	No	Yes	Yes	Yes	Yes	Yes	-5.98	0	0	0	0	0	0.55	1	1	2	2.55
ND_nw_168	CCn1cc(C(=O)NCc2ccc(cc2)N)c(=O)c2c1ccc(c2)F	C19H18FN3O2	339.36	25	16	0.16	5	3	2	96.12	77.12	2.29	3.01	2.95	1.93	3.14	2.66	-3.98	0.0352	0.000104	Soluble	-4.29	0.0172	5.08e-05	Moderately soluble	-6.38	0.00014	4.12e-07	Poorly soluble	High	Yes	No	Yes	No	Yes	Yes	Yes	-6.23	0	0	0	0	0	0.55	1	1	0	2.42
ND_nw_169	CCn1cc(C(=O)NCc2ccc(cc2)Cl)c(=O)c2c1cc(cc2)C(F)(F)F	C20H16ClF3N2O2	408.8	28	16	0.2	6	5	1	101.77	51.1	2.89	5.11	5.62	3.42	5.16	4.44	-5.62	0.000979	2.39e-06	Moderately soluble	-5.93	0.000484	1.18e-06	Moderately soluble	-7.91	4.99e-06	1.22e-08	Poorly soluble	High	Yes	No	Yes	Yes	Yes	No	Yes	-5.17	0	1	0	0	1	0.55	0	0	2	2.6
ND_nw_170	O[C@@H]1[C@H](O)[C@H](O[C@H]1N1C=CCC(=C1)C(=O)N)COP(=O)(OP(=O)(OC[C@H]1O[C@H]([C@@H]([C@@H]1O)O)n1cnc2c1ncnc2N)O)O	C21H29N7O14P2	665.44	44	9	0.52	11	17	8	145.25	337.24	-0.07	-5.74	-3.38	-4.72	-6.9	-4.16	0.23	1120	1.68	Highly soluble	-0.68	140	0.21	Very soluble	3.34	1460000	2190	Soluble	Low	No	No	No	No	No	No	No	-14.43	3	4	2	1	5	0.11	0	1	2	6.46
ND_nw_171	CCn1cc(C(=O)NCC2CC2)c(=O)c2c1ccc(c2)C(F)(F)F	C17H17F3N2O2	338.32	24	10	0.41	6	5	1	84.58	51.1	2.44	3.73	4.27	2.48	3.88	3.36	-4.2	0.0214	6.31e-05	Moderately soluble	-4.49	0.0108	3.2e-05	Moderately soluble	-5.43	0.00125	3.68e-06	Moderately soluble	High	Yes	No	Yes	Yes	No	Yes	No	-5.72	0	0	0	0	0	0.55	0	0	1	2.31
ND_nw_172	CCn1cc(C(=O)NCC2CC2)c(=O)c2c1ccc(c2)F	C16H17FN2O2	288.32	21	10	0.38	5	3	1	79.54	51.1	2.39	2.95	2.66	2.01	3.22	2.65	-3.51	0.0894	0.00031	Soluble	-3.69	0.0595	0.000206	Soluble	-4.85	0.00404	1.4e-05	Moderately soluble	High	Yes	No	Yes	Yes	No	Yes	No	-5.96	0	0	0	0	0	0.55	0	0	0	2.2
ND_nw_173	Cc1ccnc2c1[nH]c(=O)c1c(n2C2CC2)nccc1	C15H14N4O	266.3	20	15	0.27	1	3	1	78.2	63.57	2.42	1.96	2.42	2.14	2.72	2.33	-3.21	0.162	0.00061	Soluble	-2.92	0.32	0.0012	Soluble	-4.75	0.0047	1.77e-05	Moderately soluble	High	Yes	Yes	Yes	No	No	No	No	-6.53	0	0	0	0	0	0.55	0	0	0	2.3
ND_nw_174	COC(=O)C1=C(C)NC(=C(C1c1ccccc1[N+](=O)[O-])C(=O)OC)C	C17H18N2O6	346.33	25	6	0.29	6	6	1	94.52	110.45	2.87	2.2	1.79	0.83	0.52	1.64	-3.15	0.242	0.0007	Soluble	-4.15	0.0243	7.02e-05	Moderately soluble	-3.82	0.0527	0.000152	Soluble	High	No	No	Yes	Yes	Yes	No	No	-6.85	0	0	0	0	0	0.55	0	3	0	3.81
ND_nw_175	c1ccc2c(c1)cc1c(c2)cc2c(c1)c1ccccc1c1c2cccc1	C26H16	328.41	26	26	0	0	0	0	113.97	0	3.51	7.66	7.45	7.36	7.08	6.61	-7.44	1.19e-05	3.61e-08	Poorly soluble	-7.5	1.04e-05	3.16e-08	Poorly soluble	-10.75	5.85e-09	1.78e-11	Insoluble	Low	No	Yes	Yes	Yes	No	No	No	-2.86	1	1	0	1	2	0.55	0	2	1	1.13
ND_nw_176	CCCCCCCC/C=C\CCCCCCCC(=O)O	C18H34O2	282.46	20	0	0.83	15	2	1	89.94	37.3	4.27	7.64	6.11	4.57	5.95	5.71	-5.41	0.00109	3.85e-06	Moderately soluble	-8.26	1.54e-06	5.46e-09	Poorly soluble	-5.39	0.00114	4.04e-06	Moderately soluble	High	No	No	Yes	No	Yes	No	No	-2.6	1	1	1	1	1	0.56	0	1	2	3.07
ND_nw_177	NCC(=O)Nc1ccc(cc1)n1nc(cc1c1ccc2c(c1)ccc1c2cccc1)C(F)(F)F	C26H19F3N4O	460.45	34	25	0.08	6	6	2	126.03	72.94	3.06	5.24	6.72	3.89	4.86	4.75	-6.14	0.00033	7.18e-07	Poorly soluble	-6.52	0.000139	3.02e-07	Poorly soluble	-9.59	1.18e-07	2.56e-10	Poorly soluble	Low	No	Yes	No	Yes	No	Yes	No	-5.39	0	1	0	1	1	0.55	0	1	2	3.04
ND_nw_178	COc1cccc(c1N)c1cc(=O)c2c(o1)cccc2	C16H13NO3	267.28	20	16	0.06	2	3	1	78.82	65.46	2.58	2.85	3.06	1.33	3.29	2.62	-3.75	0.0472	0.000177	Soluble	-3.88	0.035	0.000131	Soluble	-5.9	0.000338	1.26e-06	Moderately soluble	High	Yes	No	Yes	Yes	Yes	Yes	Yes	-5.91	0	0	0	0	0	0.55	0	1	0	2.85
ND_nw_179	ClCCN(C(COc1ccccc1)C)Cc1ccccc1	C18H22ClNO	303.83	21	12	0.33	8	2	0	89.15	12.47	3.45	4.45	4.04	3.9	4.35	4.04	-4.42	0.0115	3.78e-05	Moderately soluble	-4.43	0.0113	3.71e-05	Moderately soluble	-6.65	6.82e-05	2.24e-07	Poorly soluble	High	Yes	No	Yes	No	No	Yes	No	-4.99	0	0	0	0	0	0.55	0	1	2	2.59
ND_nw_180	O=C1NC(=O)NC1(c1ccccc1)c1ccccc1	C15H12N2O2	252.27	19	12	0.07	2	2	2	77.5	58.2	1.68	2.47	0.9	2.01	2.42	1.9	-3.3	0.128	0.000506	Soluble	-3.34	0.116	0.000461	Soluble	-5.62	0.000607	2.4e-06	Moderately soluble	High	Yes	No	No	No	No	No	No	-6.09	0	0	0	0	0	0.55	0	1	0	2.28
ND_nw_181	O=C1NC(=O)C(=C1c1cn(c2c1cccc2)CCCn1cncc1)Nc1ccccc1	C24H21N5O2	411.46	31	20	0.12	7	3	2	122.92	80.95	2.53	2.78	2.84	1.77	2.62	2.51	-4.16	0.0286	6.95e-05	Moderately soluble	-4.14	0.0301	7.31e-05	Moderately soluble	-7.59	1.06e-05	2.56e-08	Poorly soluble	High	No	Yes	Yes	Yes	Yes	Yes	Yes	-6.84	0	0	0	0	0	0.55	0	1	1	3.52
ND_nw_182	CC(=O)O[Hg]c1ccccc1	C8H8HgO2	336.74	11	6	0.12	3	2	0	38.03	26.3	0	1.87	0.87	1.66	1.44	1.17	-3.31	0.164	0.000488	Soluble	-2.04	3.04	0.00904	Soluble	-3.13	0.247	0.000733	Soluble	High	Yes	No	No	No	No	No	No	-7.03	0	2	0	0	0	0.55	0	1	0	2.74
ND_nw_183	O=C(N1CC(=O)N2C(C1)c1ccccc1CC2)C1CCCCC1	C19H24N2O2	312.41	23	6	0.58	2	2	0	96.93	40.62	3.01	2.67	1.45	2.4	2.47	2.4	-3.52	0.0943	0.000302	Soluble	-3.17	0.209	0.000669	Soluble	-3.76	0.0547	0.000175	Soluble	High	Yes	Yes	No	Yes	No	Yes	Yes	-6.31	0	0	0	0	0	0.55	0	0	0	2.9
ND_nw_184	OC(COc1cccc2c1cccc2)CNC(C)C	C16H21NO2	259.34	19	10	0.38	6	3	2	78.44	41.49	3.25	2.98	2.58	2.35	3.04	2.84	-3.32	0.124	0.00048	Soluble	-3.51	0.0793	0.000306	Soluble	-4.97	0.00275	1.06e-05	Moderately soluble	High	Yes	No	Yes	No	No	Yes	No	-5.77	0	0	0	0	0	0.55	0	0	0	2.43
ND_nw_185	OC[C@H]1O[C@H]([C@@H]([C@@H]1O)O)c1[nH]nc(c1O)C(=O)N	C9H13N3O6	259.22	18	5	0.56	3	7	6	55.36	161.92	0.19	-2.19	-2.96	-3.16	-1.84	-1.99	-0.07	218	0.841	Very soluble	-0.68	54.3	0.209	Very soluble	1.14	3560	13.7	Soluble	Low	No	No	No	No	No	No	No	-9.44	1	1	1	1	3	0.55	0	0	0	3.85
ND_nw_186	CCN(CCCC(Nc1c2cc(OC)ccc2nc2c1ccc(c2)Cl)C)CC.O.O.Cl.Cl	C23H36Cl3N3O3	508.91	32	14	0.43	9	5	3	141.43	55.85	0	6.68	7.26	2.56	5.52	4.4	-6.93	5.93e-05	1.17e-07	Poorly soluble	-7.66	1.12e-05	2.21e-08	Poorly soluble	-8.66	1.1e-06	2.17e-09	Poorly soluble	Low	No	Yes	No	Yes	No	Yes	Yes	-4.66	1	3	0	1	1	0.55	1	1	3	3.58
ND_nw_187	CCN(CCCC(Nc1c2cc(OC)ccc2nc2c1ccc(c2)Cl)C)CC	C23H30ClN3O	399.96	28	14	0.43	9	3	1	121.41	37.39	4.3	6.03	5.78	3.79	5.52	5.08	-5.89	0.00051	1.27e-06	Moderately soluble	-6.59	0.000102	2.55e-07	Poorly soluble	-8.66	8.67e-07	2.17e-09	Poorly soluble	High	Yes	Yes	Yes	No	No	Yes	Yes	-4.46	0	1	0	0	1	0.55	1	1	3	3.19
ND_nw_188	[N-]=[N+]=N[C@]1(CO)O[C@H]([C@@H]([C@@H]1O)O)n1ccc(nc1=O)N	C9H12N6O5	284.23	20	6	0.56	3	9	4	60.71	180.58	0.84	-1.83	-2.24	-2.33	-3.46	-1.8	-0.47	95.6	0.336	Very soluble	-1.44	10.2	0.0359	Very soluble	0.66	1290	4.54	Soluble	Low	No	No	No	No	No	No	No	-9.33	1	1	1	1	1	0.11	1	3	0	4.17
ND_nw_189	[N-]=[N+]=N[C@]1(COP(=O)(OP(=O)(OP(=O)(O)O)O)O)O[C@H]([C@@H]([C@@H]1O)O)n1ccc(nc1=O)N	C9H15N6O14P3	524.17	32	6	0.56	9	18	7	93.44	349.6	-1.86	-5.67	-1.89	-4.3	-6.55	-4.06	0.94	4540	8.66	Highly soluble	-1.01	51.3	0.0979	Very soluble	3.31	1070000	2040	Soluble	Low	No	Yes	No	No	No	No	No	-13.52	3	2	1	1	4	0.11	1	4	2	5.06
ND_nw_190	CO[C@@H]1C[C@@H](CC[C@H]1O)C[C@H]([C@H]1OC(=O)[C@@H]2CCCCN2C(=O)C(=O)[C@]2(O)O[C@@H](CC[C@H]2C)C[C@H](OC)/C(=C/C=C/C=C/[C@H](C[C@H](C(=O)[C@@H]([C@@H](/C(=C/[C@H](C(=O)C1)C)/C)O)OC)C)C)/C)C	C51H79NO13	914.17	65	0	0.75	6	13	3	253.68	195.43	5.94	6.02	5.8	1	3.66	4.48	-8.9	1.14e-06	1.25e-09	Poorly soluble	-9.9	1.15e-07	1.25e-10	Poorly soluble	-5.58	0.00238	2.61e-06	Moderately soluble	Low	No	Yes	No	No	No	No	No	-7.6	2	4	1	1	4	0.17	0	2	2	10
ND_nw_191	OC[C@H]1O[C@H]([C@@H]([C@@H]1O)O)n1cnc(n1)C(=O)N	C8H12N4O5	244.2	17	5	0.62	3	7	4	51.06	143.72	0.35	-1.85	-3.34	-2.94	-2.9	-2.14	-0.21	151	0.619	Very soluble	-0.65	54.7	0.224	Very soluble	1.76	14000	57.3	Soluble	Low	No	No	No	No	No	No	No	-9.1	0	1	1	1	0	0.55	0	0	1	3.89
ND_nw_192	O=C(c1c(O)c(Cc2c(O)c(C)c(c(c2O)C(=O)C)O)c(c2c1OC(C)(C)C=C2)O)/C=C/c1ccccc1	C30H28O8	516.54	38	18	0.2	6	8	5	145.1	144.52	3.76	5.91	5.18	1.66	5.55	4.41	-6.72	9.83e-05	1.9e-07	Poorly soluble	-8.72	9.87e-07	1.91e-09	Poorly soluble	-6.39	0.000209	4.06e-07	Poorly soluble	Low	No	No	No	Yes	No	No	No	-5.25	1	2	1	1	1	0.55	0	1	2	4.57
ND_nw_193	O=C(Nc1ccccc1F)N[C@H]1N=C(c2ccccc2)c2c(NC1=O)cccc2	C22H17FN4O2	388.39	29	18	0.05	5	4	3	115.02	82.59	2.4	3.35	3.04	3.43	3.43	3.13	-4.49	0.0126	3.25e-05	Moderately soluble	-4.76	0.00672	1.73e-05	Moderately soluble	-8.27	2.1e-06	5.4e-09	Poorly soluble	High	No	Yes	No	Yes	Yes	No	No	-6.29	0	0	0	0	0	0.55	0	0	1	4.03
ND_nw_194	C[C@H]1CC[C@]2([C@@]3([C@@H]1O)O[C@@]1([C@]4([C@@]3(O)[C@@]([C@@]2(C)C1)(O)[C@@H]([C@]4(O)C(C)C)OC(=O)c1[nH]ccc1)C)O)O	C25H35NO9	493.55	35	5	0.8	4	9	7	120.6	172.7	1.05	-0.45	-0.19	-0.27	1.27	0.28	-2.46	1.72	0.00348	Soluble	-2.71	0.96	0.00195	Soluble	-2.49	1.6	0.00324	Soluble	Low	No	Yes	No	No	No	No	No	-9.63	1	1	1	1	2	0.55	0	0	1	6.23
ND_nw_195	[Se]	Se	78.96	1	0	0.8	0	9	7	5.75	0	1.05	-0.45	-0.19	-0.27	1.27	0.28	-2.46	1.72	0.00348	Soluble	-2.71	0.96	0.00195	Soluble	-2.49	1.6	0.00324	Soluble	Low	No	Yes	No	No	No	No	No	-9.63	1	1	1	1	2	0.55	0	0	1	6.23
ND_nw_196	OC[C@H]1Oc2ccc(cc2O[C@@H]1c1ccc(c(c1)OC)O)[C@H]1Oc2cc(O)cc(c2C(=O)[C@@H]1O)O	C25H22O10	482.44	35	18	0.24	4	10	5	120.55	155.14	2.4	1.9	1.71	-0.4	1.92	1.51	-4.14	0.0346	7.17e-05	Moderately soluble	-4.78	0.00799	1.66e-05	Moderately soluble	-4.5	0.0153	3.16e-05	Moderately soluble	Low	No	No	No	No	No	No	Yes	-7.89	0	1	1	1	1	0.55	0	0	1	4.92
ND_nw_197	CN(c1ccc(cc1)C(c1ccc(cc1)N(C)C)(c1ccc(cc1)N(C)C)O)C	C25H31N3O	389.53	29	18	0.28	6	1	1	124.05	29.95	3.86	4.58	4.06	3.77	3.42	3.94	-5.2	0.00244	6.25e-06	Moderately soluble	-4.93	0.00455	1.17e-05	Moderately soluble	-7.17	2.65e-05	6.79e-08	Poorly soluble	High	Yes	Yes	No	No	No	Yes	No	-5.42	0	0	0	0	0	0.55	2	0	2	2.99
ND_nw_198	OC(=O)CC[C@@H](C(=O)O)NC(=O)c1ccc(cc1)NCC1CNc2c(N1)c(=O)nc([nH]2)N	C19H23N7O6	445.43	32	12	0.32	10	7	8	121.03	211.56	0.32	-0.63	-1.61	-1.12	-0.61	-0.73	-1.82	6.71	0.0151	Very soluble	-3.34	0.204	0.000457	Soluble	-4.08	0.0366	8.22e-05	Moderately soluble	Low	No	No	No	No	No	No	No	-9.46	2	1	1	1	2	0.11	0	0	2	4.03
ND_nw_199	COc1c(OC)cc2c3c1Oc1cc4c(cc1OC)CCN([C@H]4Cc1ccc(Oc4cc(C[C@@H]3N(CC2)C)ccc4OC)cc1)C	C38H42N2O6	622.75	46	24	0.37	4	8	0	186.07	61.86	5.11	6.66	5.75	3.73	6.06	5.46	-8.02	5.96e-06	9.57e-09	Poorly soluble	-7.76	1.08e-05	1.73e-08	Poorly soluble	-10.8	9.78e-09	1.57e-11	Insoluble	High	No	No	No	No	No	No	No	-5.37	1	4	0	0	2	0.55	0	0	2	7.01
ND_nw_200	CCCCCCCC(=O)O[C@@H]1[C@@H](OC(=O)/C(=C\C)/C)C(=C2[C@H]1[C@@](C)(OC(=O)C)C[C@@H]([C@]1([C@H]2OC(=O)[C@@]1(C)O)O)OC(=O)CCC)C	C34H50O12	650.75	46	0	0.74	17	12	2	167.12	171.96	5.24	3.57	3.93	2.24	5.12	4.02	-5	0.00648	9.96e-06	Moderately soluble	-6.87	8.84e-05	1.36e-07	Poorly soluble	-5.28	0.00341	5.24e-06	Moderately soluble	Low	No	No	No	Yes	No	No	No	-7.73	2	3	2	1	4	0.17	0	3	3	7.26
ND_nw_201	OC(=O)[C@H](Cc1c[nH]c2c1cccc2)N	C11H12N2O2	204.23	15	9	0.18	3	3	3	57.36	79.11	0.99	-1.06	1.12	-1.66	1.53	0.18	-0.68	42.2	0.207	Very soluble	-0.11	158	0.772	Very soluble	-2.76	0.357	0.00175	Soluble	High	No	No	No	No	No	No	No	-8.3	0	0	0	0	0	0.55	0	0	1	2.09
ND_nw_202	NC/C(=C(\Sc1ccccc1N)/N)/C(=C(/Sc1ccccc1N)\N)/CN	C18H16N6S2	380.49	26	12	0	5	2	4	106.21	202.26	1.86	2	3.14	0.79	0.88	1.73	-3.47	0.129	0.000338	Soluble	-5.87	0.000508	1.34e-06	Moderately soluble	-3.99	0.0388	0.000102	Soluble	Low	No	No	Yes	No	Yes	Yes	Yes	-7.2	0	0	1	1	1	0.55	0	3	1	3.67
ND_nw_203	COc1ccc2c(c1)CC[C@@H]1[C@@H]2CC[C@]2([C@H]1CC[C@@H]2NCCCCCCN1C(=O)C=CC1=O)C	C29H40N2O3	464.64	34	6	0.66	9	4	1	139.83	58.64	4.77	3.97	4.61	3.86	5.15	4.47	-4.76	0.0081	1.74e-05	Moderately soluble	-4.9	0.00582	1.25e-05	Moderately soluble	-7.12	3.51e-05	7.55e-08	Poorly soluble	High	Yes	Yes	No	No	No	Yes	Yes	-6.32	0	2	0	0	0	0.55	0	1	3	4.98
ND_nw_204	COc1ccc(cc1OC)CCN(CCCC(c1ccc(c(c1)OC)OC)(C(C)C)CN)C	C27H38N2O4	454.6	33	12	0.52	13	6	0	132.46	63.95	4.5	3.79	5.09	2.96	5.89	4.45	-4.46	0.0159	3.49e-05	Moderately soluble	-4.83	0.00677	1.49e-05	Moderately soluble	-8	4.54e-06	9.98e-09	Poorly soluble	High	Yes	Yes	No	No	No	Yes	Yes	-6.38	0	2	1	0	0	0.55	0	0	3	3.75
ND_nw_205	C1CCC[C@@H]2CCCN3[C@@H]2O[C@@H](CCCCCC[C@@H]2[C@H]4O[C@@H](CC1)CCN4CCC2)CC3	C28H50N2O2	446.71	32	0	1	0	4	0	141.93	24.94	4.89	7.38	5.57	4.84	3.37	5.21	-7.26	2.46e-05	5.51e-08	Poorly soluble	-7.73	8.26e-06	1.85e-08	Poorly soluble	-4.31	0.0221	4.94e-05	Moderately soluble	High	Yes	No	No	No	No	No	No	-3.79	1	2	0	0	1	0.55	0	0	2	7.19
ND_nw_206	O[C@@H]1[C@H](O)[C@H](O[C@H]1n1cnc2c1[nH]cnc2=O)COP(=O)(O)O.Nc1ccn(c(=O)n1)[C@@H]1O[C@@H]([C@H]([C@H]1O)O)COP(=O)(O)O.O=c1ccn(c(=O)[nH]1)[C@@H]1O[C@@H]([C@H]([C@H]1O)O)COP(=O)(O)O	C28H40N9O25P3	995.58	65	21	0.54	12	28	15	203.94	558.12	-2.52	-12.02	-8.3	-8.35	-2.67	-6.77	2.11	129000	130	Highly soluble	1.2	15800	15.9	Highly soluble	1	9930	9.98	Soluble	Low	No	Yes	No	No	No	No	No	-20.91	3	4	2	1	5	0.11	0	1	2	7.68

## Sheet: Table S3
Table S3. Intermolecular interactions among docking-based prioritized molecules and viral proteins
Intermolecular interactions with NiV-F								Intermolecular interactions with NiV-G								Intermolecular interactions with NiV-N
mol_id	residuename	residue no.	HB1	HB2	HB3	HY		mol_id	residuename	residueno	HB1	HB2	HB3	HY		mol_id	residuename	residueno	HB1	HB2	HB3	HY
ND_nw_149	HIS	29	0	0	0	2		ND_nw_149	GLU	579	0	0	0	3		ND_nw_149	ARG	36	0	0	0	5
ND_nw_149	LYS	40	0	0	0	3		ND_nw_149	GLN	559	0	0	0	3		ND_nw_149	SER	67	0	0	0	1
ND_nw_149	TYR	30	0	0	0	4		ND_nw_151	TYR	581	0	0	0	3		ND_nw_149	LYS	34	0	0	0	2
ND_nw_149	TYR	432	0	0	0	1		ND_nw_151	GLU	579	0	0	0	1		ND_nw_149	VAL	58	0	0	0	2
ND_nw_151	HIS	29	0	0	0	2		ND_nw_151	GLN	559	0	0	1	1		ND_nw_149	PHE	38	0	0	0	3
ND_nw_151	LYS	40	0	0	0	3		ND_nw_152	GLN	559	0	0	0	3		ND_nw_149	LEU	128	0	0	0	1
ND_nw_151	TYR	30	0	0	0	4		ND_nw_153	GLU	579	0	0	0	2		ND_nw_149	ILE	131	0	0	0	2
ND_nw_152	TYR	30	0	0	0	5		ND_nw_153	GLN	559	0	0	0	4		ND_nw_151	SER	67	0	0	0	1
ND_nw_152	LEU	433	0	0	0	5		ND_nw_193	GLN	559	0	0	0	5		ND_nw_151	LYS	34	0	0	0	1
ND_nw_152	TYR	432	0	0	0	4		ND_nw_93	GLN	559	0	0	0	1		ND_nw_151	ARG	36	0	0	0	6
ND_nw_152	ASN	380	0	0	0	1		NW_CARS0293	GLU	579	0	0	0	1		ND_nw_151	PHE	38	0	0	0	2
ND_nw_152	HIS	29	0	0	0	3		NW_CARS0293	GLN	559	0	0	0	1		ND_nw_151	VAL	58	0	0	0	2
ND_nw_153	HIS	29	0	0	0	2		NW_CARS0358	GLN	559	0	0	0	6		ND_nw_151	LEU	128	0	0	0	1
ND_nw_153	LYS	40	0	0	0	3		NW_CARS0358	GLU	579	0	0	0	1		ND_nw_151	GLU	124	0	0	0	3
ND_nw_153	TYR	30	0	0	0	5		NW_CARS0394	GLN	559	0	0	0	11		ND_nw_151	ILE	131	0	0	0	2
ND_nw_193	LYS	40	0	0	0	3		NW_CARS0394	GLU	579	0	0	0	1		ND_nw_152	SER	67	0	0	0	1
ND_nw_193	HIS	29	0	0	0	1		NW_CARS0456	GLU	579	0	0	0	1		ND_nw_152	LYS	34	0	0	0	1
ND_nw_193	TYR	30	0	0	0	4		NW_CARS0456	GLN	559	0	0	0	4		ND_nw_152	ARG	36	0	0	0	6
ND_nw_193	LEU	433	0	0	0	1		NW_pdtdblig00040	GLN	559	0	0	0	4		ND_nw_152	VAL	58	0	0	0	2
ND_nw_193	ASN	380	0	0	0	1		NW_pdtdblig00047	GLU	579	0	0	0	2		ND_nw_152	PHE	38	0	0	0	2
ND_nw_193	TYR	432	0	0	0	2		NW_pdtdblig00047	GLN	559	0	0	0	4		ND_nw_152	LEU	128	0	0	0	1
ND_nw_93	TYR	30	0	0	0	4		NW_RASE0125	GLN	559	0	0	0	3		ND_nw_152	GLU	124	0	0	0	2
ND_nw_93	TYR	432	0	0	0	3										ND_nw_152	ILE	131	0	0	0	2
ND_nw_93	LYS	40	0	0	0	2										ND_nw_153	SER	67	0	0	0	1
ND_nw_93	LEU	433	0	0	0	7										ND_nw_153	LYS	34	0	0	0	1
ND_nw_93	ASN	380	0	0	0	1										ND_nw_153	ARG	36	0	0	0	5
ND_nw_93	HIS	29	0	0	0	7										ND_nw_153	ILE	131	0	0	0	2
NW_CARS0293	LYS	40	0	0	0	10										ND_nw_153	VAL	58	0	0	0	2
NW_CARS0293	TYR	432	0	0	0	1										ND_nw_153	PHE	38	0	0	0	2
NW_CARS0293	TYR	30	0	0	0	6										ND_nw_153	GLU	124	0	0	0	2
NW_CARS0293	ASN	380	0	0	0	3										ND_nw_193	ILE	131	0	0	0	2
NW_CARS0293	LEU	433	0	0	0	3										ND_nw_193	LEU	128	0	0	0	2
NW_CARS0358	LEU	433	0	0	0	7										ND_nw_193	VAL	58	0	0	0	2
NW_CARS0358	LYS	40	0	0	0	6										ND_nw_193	PHE	38	0	0	0	2
NW_CARS0358	VAL	39	0	0	0	1										ND_nw_193	ARG	36	0	0	0	3
NW_CARS0358	TYR	432	0	0	0	2										ND_nw_193	SER	67	0	0	0	1
NW_CARS0358	TYR	30	0	0	0	4										ND_nw_93	ARG	36	0	0	0	10
NW_CARS0358	HIS	29	0	0	0	1										ND_nw_93	PHE	38	0	0	0	2
NW_CARS0358	ASN	380	0	0	0	1										ND_nw_93	VAL	58	0	0	0	2
NW_CARS0394	LYS	40	0	1	0	8										ND_nw_93	LEU	128	0	0	0	1
NW_CARS0394	TYR	30	0	0	0	8										ND_nw_93	ILE	131	0	0	0	2
NW_CARS0394	HIS	29	0	0	0	1										ND_nw_93	LYS	34	0	0	0	3
NW_CARS0394	LEU	433	0	0	0	9										ND_nw_93	SER	67	0	0	1	2
NW_CARS0394	ASN	380	0	0	0	2										NW_CARS0293	ARG	36	0	0	0	9
NW_CARS0456	HIS	29	0	0	0	6										NW_CARS0293	ALA	65	0	0	0	3
NW_CARS0456	TYR	432	0	0	0	1										NW_CARS0293	ILE	131	0	0	0	3
NW_CARS0456	TYR	30	0	0	0	4										NW_CARS0293	LEU	128	0	0	0	7
NW_CARS0456	LYS	40	0	0	0	3										NW_CARS0293	PHE	38	0	0	0	3
NW_CARS0456	ASN	380	0	0	0	6										NW_CARS0293	VAL	58	0	0	0	1
NW_CARS0456	LEU	433	0	0	0	8										NW_CARS0293	SER	67	0	1	0	0
NW_pdtdblig00040	HIS	29	0	0	0	9										NW_CARS0358	PHE	38	0	0	0	4
NW_pdtdblig00040	LEU	433	0	0	0	2										NW_CARS0358	ARG	36	0	0	0	11
NW_pdtdblig00040	TYR	432	0	0	1	3										NW_CARS0358	VAL	58	0	0	0	3
NW_pdtdblig00040	TYR	30	0	0	0	2										NW_CARS0358	ILE	131	0	0	0	3
NW_pdtdblig00040	LYS	40	0	0	0	1										NW_CARS0358	LEU	128	0	0	0	7
NW_pdtdblig00047	TYR	30	0	0	0	5										NW_CARS0358	GLU	124	0	0	0	6
NW_pdtdblig00047	ASN	380	0	0	0	2										NW_CARS0358	SER	67	0	0	0	4
NW_pdtdblig00047	LEU	433	0	0	0	1										NW_CARS0358	ALA	65	0	0	0	1
NW_pdtdblig00047	TYR	432	0	0	1	4										NW_CARS0358	LYS	34	0	0	0	1
NW_pdtdblig00047	LYS	40	0	0	0	4										NW_CARS0394	ILE	131	0	0	0	4
NW_RASE0125	TYR	30	0	0	0	7										NW_CARS0394	LEU	128	0	0	0	5
NW_RASE0125	HIS	29	0	0	0	1										NW_CARS0394	VAL	58	0	0	0	3
NW_RASE0125	LYS	40	0	0	0	4										NW_CARS0394	PHE	38	0	0	0	5
NW_RASE0125	VAL	39	0	0	0	2										NW_CARS0394	ARG	36	0	0	0	6
NW_RASE0125	TYR	432	0	0	0	7										NW_CARS0394	GLU	124	0	0	0	1
NW_RASE0125	LEU	433	0	0	0	7										NW_CARS0394	ALA	65	0	0	0	2
																NW_CARS0456	PHE	38	0	0	0	8
																NW_CARS0456	ARG	36	0	0	0	2
																NW_CARS0456	VAL	58	0	0	0	4
																NW_CARS0456	ILE	131	0	0	0	4
																NW_CARS0456	LEU	128	0	0	0	1
																NW_CARS0456	GLU	124	0	0	0	1
																NW_pdtdblig00040	LYS	34	0	0	0	2
																NW_pdtdblig00040	VAL	58	0	0	0	5
																NW_pdtdblig00040	PHE	38	0	0	0	3
																NW_pdtdblig00040	ARG	36	0	0	0	6
																NW_pdtdblig00040	ILE	131	0	0	0	1
																NW_pdtdblig00040	LEU	128	0	0	0	1
																NW_pdtdblig00040	GLU	124	0	0	0	1
																NW_pdtdblig00040	ALA	65	0	0	0	2
																NW_pdtdblig00040	SER	67	0	0	0	1
																NW_pdtdblig00047	ILE	131	0	0	0	3
																NW_pdtdblig00047	VAL	58	0	0	0	3
																NW_pdtdblig00047	PHE	38	0	0	0	3
																NW_pdtdblig00047	LEU	128	0	0	0	1
																NW_pdtdblig00047	ARG	36	0	0	0	4
																NW_pdtdblig00047	GLU	124	0	0	0	4
																NW_RASE0125	ILE	131	0	0	0	3
																NW_RASE0125	VAL	58	0	0	0	1
																NW_RASE0125	LEU	128	0	0	0	5
																NW_RASE0125	PHE	38	0	0	0	1
																NW_RASE0125	ARG	36	0	1	0	3
																NW_RASE0125	GLU	124	0	1	0	14

## Sheet: Table S4
Table S4. Information of docking-based prioritized molecules
Mol. ID	Name	IUPAC	SMILES
RASE0125	17-O-Acetyl-nortetraphyllicine	(1R,9R,13E,16S)-13-ethylidene-8,15-diazahexacyclo[14.2.1.0^{1,9}.0^{2,7}.0^{10,15}.0^{12,17}]nonadeca-2(7),3,5-trien-18-yl acetate	C(C)(=O)OC1C2[C@H]3N4C/C(/C2CC4[C@@H]4NC=2C=CC=CC2[C@]41C3)=C/C
CARS0358	NA	(3aR,4R)-Methyl 3-Benzyl-2,3,3a,4,5,7-hexahydro-4-[ (2S)-2-ethyl-2,3-(isopropylidenedioxy)-propyl]-1H-pyrrolo[2,3-d]carbazole-6-carboxylate	[H][C@]12N(CC3=CC=CC=C3)CC[C@@]11C(NC3=C1C=CC=C3)=C(CC2([H])C[C@@]1(CC)COC(C)(C)O1)C(=O)OC
CARS0456	24-olefinic sterol	(2R,5S,15R)-2,15-dimethyl-14-[(2R)-6-methylhept-5-en-2-yl]tetracyclo[8.7.0.0²,⁷.0¹¹,¹⁵]heptadec-7-en-5-ol	C[C@H](CCC=C(C)C)C1CCC2C3CC=C4C[C@@H](O)CC[C@]4(C)C3CC[C@]12C				24-olefinic sterol
CARS0394	NA	( 7S ,5 R )-Methyl 3-[(S)-1-(1-Naphthyl)ethyl]-1,2,3,4,5,6,7,8-octahydro-5-( 2 5 )-2-ethyl-2,3-epoxypropyl]-7-(15-vindolinyl)azonino[5,4-b]indole-7-carboxylate	[H][C@@](C)(N1CC[C@]23C(NC4=C2C=CC=C4)=C(CC([H])(C[C@@]2(CC)CO2)[C@@]13[H])C(=O)OC)C1=CC=C2C=CC=CC2=C1						methyl (11bS,11cR)-4-{[(2S)-2-ethyloxiran-2-yl]methyl}-3-[(1S)-1-(naphthalen-2-yl)ethyl]-1H,2H,3H,4H,5H,7H,11cH-pyrrolo[2,3-f]carbazole-6-carboxylate
ND_nw_193	RSV604	1-(2-fluorophenyl)-3-[(3S)-2-oxo-5-phenyl-1,3-dihydro-1,4-benzodiazepin-3-yl]urea	C1=CC=C(C=C1)C2=N[C@@H](C(=O)NC3=CC=CC=C32)NC(=O)NC4=CC=CC=C4F				CHEMBL223402
ND_nw_93	AC1MH6FW	N-[1-oxo-3-phenyl-1-(4-phenylpiperazin-1-yl)propan-2-yl]benzamide	C1CN(CCN1C2=CC=CC=C2)C(=O)C(CC3=CC=CC=C3)NC(=O)C4=CC=CC=C4				NA
pdtdblig00040	Procyanidin B2	(2R,3R)-2-(3,4-dihydroxyphenyl)-8-[(2R,3R,4R)-2-(3,4-dihydroxyphenyl)-3,5,7-trihydroxy-3,4-dihydro-2H-chromen-4-yl]-3,4-dihydro-2H-chromene-3,5,7-triol	C1C(C(OC2=C1C(=CC(=C2C3C(C(OC4=CC(=CC(=C34)O)O)C5=CC(=C(C=C5)O)O)O)O)O)C6=CC(=C(C=C6)O)O)O
pdtdblig00047	Naringin	(2S)-7-[(2S,3R,4S,5S,6R)-4,5-dihydroxy-6-(hydroxymethyl)-3-[(2S,3R,4R,5R,6S)-3,4,5-trihydroxy-6-methyloxan-2-yl]oxyoxan-2-yl]oxy-5-hydroxy-2-(4-hydroxyphenyl)-2,3-dihydrochromen-4-on	CC1C(C(C(C(O1)OC2C(C(C(OC2OC3=CC(=C4C(=O)CC(OC4=C3)C5=CC=C(C=C5)O)O)CO)O)O)O)O)O

## Sheet: Table S5
Table S5. The pharmacokinetics properties and transformed z-scores of docking-based prioritized molecules
	Pgp-inh	Pgp-sub	HIA	F(20%)	F(30%)	Caco-2	MDCK	BBB	PPB	VDss	Fu	CL	hERG	H-HT	DILI	Ames	ROA	FDAMDD	SkinSen	Carcinogenicity	EC	EI	Respiratory	NR-AR	NR-AR-LBD	NR-AhR	NR-Aromatase	NR-ER	NR-ER-LBD	NR-PPAR-gamma	SR-ARE	SR-ATAD5	SR-HSE	SR-MMP	SR-p53	QED	Synth	Fsp3	MCE-18	Lipinski	Pfizer	GSK	GoldenTriangle
ND_nw_193-1.pdb	0.969	0.657	0.015	0.011	0.005	-5.238	3.56088e-05	0.963	95.31230163574219%	0.645	3.801064968109131%	0.856	0.006	0.984	0.969	0.526	0.016	0.964	0.526	0.053	0.003	0.007	0.821	0.001	0.005	0.907	0.015	0.267	0.003	0.031	0.113	0.042	0.006	0.846	0.078	0.552	3.153	0.091	66.5	Accepted	Accepted	Accepted	Accepted
ND_nw_93-1.pdb	0.987	0.99	0.069	0.993	0.975	-4.892	3.19741e-05	0.152	96.96366119384766%	0.825	3.0632619857788086%	3.355	0.945	0.874	0.51	0.096	0.772	0.277	0.585	0.44	0.003	0.015	0.245	0.642	0.742	0.586	0.074	0.336	0.028	0.337	0.728	0.157	0.031	0.465	0.103	0.674	2.241	0.231	65	Accepted	Rejected	Rejected	Accepted
NW_CARS0358-1.pdb	0.993	0.072	0.002	0.345	0.076	-5.083	2.09507e-05	0.795	59.745853424072266%	2.099	34.780155181884766%	9.846	0.763	0.508	0.26	0.028	0.62	0.908	0.055	0.228	0.003	0.009	0.9	0.004	0.012	0.825	0.78	0.132	0.012	0.002	0.056	0.019	0.018	0.73	0.836	0.551	5.058	0.581	160.163	Accepted	Rejected	Rejected	Rejected
NW_CARS0394-1.pdb	0.991	0.982	0.002	0.009	0.132	-4.969	2.62932e-05	0.361	92.5383071899414%	2.13	5.918524742126465%	8.821	0.835	0.694	0.539	0.503	0.725	0.981	0.576	0.323	0.003	0.011	0.884	0.002	0.009	0.811	0.689	0.121	0.017	0.002	0.317	0.005	0.012	0.807	0.941	0.322	5.126	0.485	171.918	Rejected	Rejected	Rejected	Rejected
NW_CARS0456-1.pdb	0.942	0.495	0.008	0.996	0.339	-4.618	9.62108e-06	0.406	94.76771545410156%	2.113	1.8029308319091797%	12.551	0.86	0.549	0.498	0.005	0.007	0.651	0.973	0.519	0.437	0.767	0.876	0.853	0.831	0	0.189	0.861	0.967	0.015	0.688	0.013	0.12	0.872	0.223	0.504	4.3	0.852	67.6	Accepted	Rejected	Rejected	Rejected
NW_pdtdblig00040-1.pdb	0.04	0.004	0.952	1	1	-6.914	4.13153e-06	0.002	91.16682434082031%	0.337	6.597476959228516%	11.633	0.036	0.104	0.836	0.419	0.614	0.871	0.958	0.038	0.003	0.911	0.023	0.004	0.045	0.648	0.521	0.625	0.569	0.124	0.203	0.043	0.936	0.938	0.5	0.159	4.519	0.2	126.667	Rejected	Accepted	Rejected	Rejected
NW_pdtdblig00047-1.pdb	0.002	0.998	0.822	0.001	0.999	-6.69	3.69632e-05	0.151	73.7701187133789%	0.448	18.213815689086914%	1.459	0.103	0.236	0.961	0.434	0.277	0.003	0.841	0.481	0.003	0.116	0.304	0.042	0.764	0.571	0.332	0.365	0.035	0.233	0.129	0.063	0.025	0.644	0.85	0.202	4.738	0.519	118.317	Rejected	Accepted	Rejected	Rejected
NW_RASE0125-1.pdb	0.22	0.974	0.83	0.921	0.994	-5.068	1.77459e-05	0.908	62.1358642578125%	1.123	34.5624885559082%	5.277	0.064	0.863	0.665	0.076	0.229	0.909	0.236	0.2	0.003	0.012	0.916	0.01	0.014	0.688	0.003	0.565	0.006	0.008	0.053	0.005	0.005	0.188	0.208	0.632	6.517	0.571	147.394	Accepted	Accepted	Accepted	Accepted
Z-score transformation
	Pgp-inh	Pgp-sub	HIA	F(20%)	F(30%)	Caco-2	MDCK	BBB	PPB	VDss	Fu	CL	hERG	H-HT	DILI	Ames	ROA	FDAMDD	SkinSen	Carcinogenicity	EC	EI	Respiratory	NR-AR	NR-AR-LBD	NR-AhR	NR-Aromatase	NR-ER	NR-ER-LBD	NR-PPAR-gamma	SR-ARE	SR-ATAD5	SR-HSE	SR-MMP	SR-p53	QED	Synth	Fsp3	MCE-18	Lipinski	Pfizer	GSK	GoldenTriangle	SUM	z_score
ND_nw_193-1.pdb	0	0	1	1	1	0	1	0	0	1	0	0	1	0	0	0	1	0	0	1	1	1	0	1	1	0	1	1	1	1	1	1	1	0	1	0	1	0	1	1	1	1	1	26	1.04595
ND_nw_93-1.pdb	0	0	1	0	0	1	1	1	0	1	0	0	0	0	0	1	0	1	0	0	1	1	1	0	0	0	1	0	1	0	0	1	1	0	1	1	1	0	1	1	0	0	1	20	-0.47543
NW_CARS0358-1.pdb	0	1	1	0	1	1	1	0	1	1	1	1	0	0	1	1	0	0	1	1	1	1	0	1	1	0	0	1	1	1	1	1	1	0	0	0	1	1	1	1	0	0	0	25	0.792383
NW_CARS0394-1.pdb	0	0	1	1	1	1	1	0	0	1	1	1	0	0	0	0	0	0	0	0	1	1	0	1	1	0	0	1	1	1	0	1	1	0	0	0	1	1	1	0	0	0	0	19	-0.728992
NW_CARS0456-1.pdb	0	0	1	0	0	1	1	0	0	1	0	1	0	0	0	1	1	0	0	0	0	0	0	0	0	1	1	0	0	1	0	1	1	0	1	0	1	1	1	1	0	0	0	17	-1.23612
NW_pdtdblig00040-1.pdb	1	1	0	0	0	0	1	1	0	1	1	1	1	1	0	0	0	0	0	1	1	0	1	1	1	0	0	0	0	1	1	1	0	0	0	0	1	0	1	0	1	0	0	19	-0.728992
NW_pdtdblig00047-1.pdb	1	0	0	1	0	0	1	1	1	1	1	0	1	1	0	0	1	1	0	0	1	1	0	1	0	0	0	0	1	1	1	1	1	0	0	0	1	1	1	0	1	0	0	21	-0.221867
NW_RASE0125-1.pdb	1	0	0	0	0	1	1	0	1	1	1	1	1	0	0	1	1	0	1	1	1	1	0	1	1	0	1	0	1	1	1	1	1	1	1	0	0	1	1	1	1	1	1	28	1.55307
